# Supplementary material for: Experimental evolution of yeast shows that public-goods upregulation can evolve despite challenges from exploitative non-producers
Source: Nat Commun. 2024 Sep 6;15:7810. doi: 10.1038/s41467-024-52043-9 (PMC11379824; doi:10.1038/s41467-024-52043-9)
Supplement: Supplementary file 4 — Supplementary Data 1-4 [file 41467_2024_52043_MOESM4_ESM.xlsx]

## Sheet: Supplementary Data 1
Data analysis for Figure 2. Normalised relative fitness values were compared against the ancestral WT
using GLMs. Multiple comparisons of means of clones between resource environments were conducted
using a clone:sugar interaction term and a post-hoc Tukey's (HSD method). Relative invertase activity was
normalised against the ancestor and ln-transformed for statistical analysis using a GLM. To test the effect of
initial evolution condition (from clonal population or in competition with non-producers), we performed a GLM
with an interaction term between relative invertase activity and evolution condition (presence or absence of
non-producers). See Supplementary Figure 3b for all relicates.
	1% Sucrose		1% Glucose		glucose < sucrose	Ln(relative invertase activity) > wt
	(c.f. wt)		(c.f. wt)		(Tukey HSD)
Clone	Estimate ±0.154 (S.E.)	p-value	Estimate ±0.154 (S.E.)	p-value	p-value	p-value
a1	0.293	9.83 x 10-15	0.065	9.70 x 10-4	1.61 x 10-12	1.01 x 10-5
a2	0.24	4.88 x 10-13	-0.05	7.87 x 10-3	1.06 x 10-12	3.65 x 10-2
a3	0.292	9.98 x 10-15	0.07	4.63 x 10-4	1.07 x 10-12	7.47 x 10-3
c1	0.269	5.25 x 10-14	0.05	7.22 x 10-3	1.07 x 10-12	8.45 x 10-5
c2	0.204	1.09 x 10-11	-0.01	0.559	1.08 x 10-12	1.99 x 10-2
c3	0.254	1.65 x 10-13	0.037	3.84 x 10-2	1.07 x 10-12	4.32 x 10-3
General linear models:
1% sucrose: F(6,21)= 89.17, p < 7.70 x 10-14, Adj. R2= 0.951
1% glucose: F(6,21)= 13.77, p < 2.52 x 10-6, Adj. R2= 0.739
glucose c.f. sucrose: F(13,42)= 125.7, p < 2.2 x 10-16, Adj. R2= 0.967
Ancestor c.f. c1 & c2: F(2,15)= 14.19, p < 3.47 x 10-4, Adj. R2= 0.608
Ancestor c.f. a2 & c3: F(2,15)= 5.889, p < 1.30 x 10-2, Adj. R2= 0.365
Ancestor c.f. a1 & a3: F(2,15)= 21.11, p < 4.36 x 10-5, Adj. R2= 0.703
Alone c.f. with non-producer: p = 0.385 (Overall model: F(5,30)= 3.596, p < 1.15 x 10-2, Adj. R2= 0.271)

## Sheet: Supplementary Data 2
Data analysis for Figure 5 and Supplementary Fig. 12.
Ln(S):
Genotype #1 < #2
Genotype #1	#1 ([sucrose])	Genotype #2	#2 ([sucrose])	Tukey HSD
				p-value
wt	0.0005	0	0.0005	0.999 NS
wt	0.01	0	0.01	1.45 x 10-13 ***
Δagt1	0.01	Δagt1+SUC2	0.01	< 10-15 ***
0	0.01	Δagt1+SUC2	0.01	2.39 x 10-10 ***
wt	0.04	0	0.04	6.83 x 10-6 ***
0	0.04	0	0.01	7.13 x 10-3 **
*** p < 0.001, ** p < 0.01, NS p > 0.05
Generalized Linear Model: Error distribution: gaussian (link function = “square root”)
Sucrose concentration was treated as a factor for multiple comparisons of means (Tukey HSD).
F(9,118)= 513.5, p < 2.2 x 10-16, Adj. R2= 0.973.

## Sheet: Supplementary Data 3
Details of strains used in this study.
Strain name	Genetic background	Genetic modifications	Notes	Reference
wt producer	CEN.PK2-1C (MATa, leu2‐3_112, ura3‐52, trp1‐289, his3‐Δ, MAL2‐8c, SUC2, hxt17Δ)	- Empty pRS304 plasmid into trp1-289 locus.	- Restored TRP1 and URA3 prototrophy	Wild-type CEN.PK2-1C: Van Dijken et al., (2002)
		- Expresses mCherry (or eYFP) from TEF1 promoter or eGFP from HXT2 promoter using pRS306 inserted into the ura3-52 locus.
Non-producer	CEN.PK2-1C	- Empty pRS304 plasmid into trp1-289 locus.	- Restored TRP1 and URA3 prototrophy	This study
		- Expresses eYFP from GPD promoter using pRS306 inserted into the ura3-52 locus.
		- suc2Δ::kanMX	- SUC2 gene replacement
a1-a3	wt producer	Evolved from clonal population for approx. 100 generations in 1% sucrose SC media.		This study
c1-c3	wt producer	Evolved from clonal population for approx. 100 generations in 1% sucrose SC media in the presence of non-producer competitors		This study
+SUC2	CEN.PK2-1C	- Expresses mCherry from TEF1 promoter or eGFP from HXT2 promoter using pRS306 inserted into the ura3-52 locus.	- Restored TRP1 and URA3 prototrophy	This study
		- Expresses an additional copy of SUC2 from the GPD promoter using pRS304 inserted into the trp1-289 locus.
+HXT7	CEN.PK2-1C	-Expresses mCherry from TEF1 promoter using pRS306 inserted into the ura3-52 locus.	- Restored TRP1 and URA3 prototrophy	This study
		- Expresses an additional copy of HXT7 from the GPD promoter using pRS304 inserted into the trp1-289 locus.
Δagt1	wt producer	- agt1Δ::kanMX	- AGT1 gene replacement	This study
+SUC2Δagt1	+SUC2	- agt1Δ::kanMX	- AGT1 gene replacement	This study
Δsuc2Δagt1	CEN.PK2-1C	- suc2Δ::kanMX	- SUC2/AGT1 double gene replacement	This study
		- agt1Δ::TRP1
TM6*	CEN.PK2-1C	- All known hexose transporters have been deleted, inserted an engineered TM6* transporter.	- Reduced hexose uptake capacity	Otterstedt et al., (2004)
		- Expresses mCherry from TEF1 promoter.		Lindsay et al., (2018)
TM6*Δsuc2	TM6*	- suc2Δ::kanMX	- SUC2 gene replacement	Lindsay et al., (2018)
		- Expresses GFP from TEF1 promoter.		- This study
TM6*+SUC2	TM6*	- Expresses an additional copy of SUC2 from the GPD promoter using pRS304		- This study
italics indicate gene names

## Sheet: Supplementary Data 4
Primer sequences used in this study. Underlined regions indicate complimentary regions for homologous recombination or In-fusion cloning.
Construct / Use	Primer name	Nucleotide sequence (5’ - 3’)
SUC2 deletion	kanMX_SUC2_F	CTCAGAGAAACAAGCAAAACAAAAAGCTTTTCTTTTCACTAACGTATATGATGATTGAACAAGATGGATT
	kanMX_SUC2_R	TTTAGAATGGCTTTTGAAAAAAATAAAAAAGACAATAAGTTTTATAACCTTCAGAAGAACTCGTCAAGAA
	DIGProbe_F	GTATCGAGTATAGTATGTAGAATT
	DIGProbe_R	TATTTATATGTTTCTTTTCAGGAG
	SUC2_5’F	GTATCGAGTATAGTATGTAGAATT
	SUC2_3’R	TATTTGTGCTCTCCTCATTC
AGT1 deletion	kanMX_AGT1_F	CTTTCTGATGCTACATAGAAGAACATCAAACAACTAAAAAAATAGTATAATATGATTGAACAAGATGGATTGC
	kanMX_AGT1_R	GCAGTCAAAGGGATTCCTTATTTCTTCCAAAAAAAAAAAAACAACCCTTTTACTCAGAAGAACTCGTCAAGAAG
	AGT1_5’F	GCGGTTTGGTATTGATTGTTTG
	AGT1_3’R	TGCTGCTTGGGCTATTTTAAC
	TRP1_AGT1_F	CTTTCTGATGCTACATAGAAGAACATCAAACAACTAAAAAAATAGTATAATAACGACATTACTATATATATAATATAGG
	TRP1_AGT1_R	GCAGTCAAAGGGATTCCTTATTTCTTCCAAAAAAAAAAAAACAACCCTTTTACCCTATTTCTTAGCATTTTTGACG
Overexpression vectors	pGPD_F_pAG	TATAGGGCGAATTGGAGCTCACGTTGTAAAACGACGGCCA
	pGPD_R	GACTAACTATAAAAGTAGAATTTAAG
	SUC2_F_pGPD	TTCTACTTTTATAGTTAGTCATGCTTTTGCAAGCTTTCC
	SUC2_3UTR__pAG	AATTACATGACTCGAGCTCATTCCCGATTGGAGTTC
	HXT7_F_pGPD	TTCTACTTTTATAGTTAGTCATGTCACAAGACGCTGCTAT
	HXT7_3UTR_pAG	AATTACATGACTCGAGGTTCCGCGATAGATAGTTTC
TRP1 auxotrophy	TRP1_F	ATGTCTGTTATTAATTTCACAGGTAG
	TRP1_R	CTATTTCTTAGCATTTTTGACG
URA3 auxotrophy	URA3_F	GGAGTTAGTTGAAGCATTAGG
	URA3_R	AATCATTACGACCGAGATTCC
pHXT2-eGFP	pAG_pHXT2_F	TATAGGGCGAATTGGAGCTCCCGTAGAAAAGAAAAAGAACC
	pHXT2_R_eGFP	GCCCTTGCTCACCATTATGTTGCTTTATAAGTCTTTTTG
	eGFP_F	ATGGTGAGCAAGGGCGAGGA
	tPMA1_R_pAG	AATTACATGACTCGAGTGTGGAGAGGTGACTTCATG
italics indicate gene names
