# Supplementary material for: Experimental evolution of yeast shows that public-goods upregulation can evolve despite challenges from exploitative non-producers
Source: Nat Commun. 2024 Sep 6;15:7810. doi: 10.1038/s41467-024-52043-9 (PMC11379824; doi:10.1038/s41467-024-52043-9)
Supplement: Supplementary file 6 — Source Data [file 41467_2024_52043_MOESM6_ESM.xlsx]

## Sheet: Fig. 1
a	Initial wt frequency	Wt producer relative fitness (ln(V))		b	Season	Frequency of Producer
	0.00909566	-0.650463			0	0.0987571
	0.00909566	-0.289661			0	0.0987571
	0.00909566	-0.225868			0	0.0987571
	0.00909566	-0.568276			1	0.0925458
	0.0409863	-0.116924			1	0.100358
	0.0409863	-0.17157			1	0.0967376
	0.0409863	-0.349437			2	0.0737381
	0.0409863	-0.149636			2	0.0747407
	0.0821455	-0.135591			2	0.0746491
	0.0821455	-0.185217			3	0.0740805
	0.0821455	-0.188759			3	0.0684814
	0.0821455	-0.0599967			3	0.0726169
	0.110582	-0.197125			4	0.0701152
	0.110582	-0.168344			4	0.0666918
	0.110582	-0.303934			4	0.0756368
	0.408661	-0.160145			5	0.0664401
	0.408661	-0.14318			5	0.0601347
	0.408661	-0.164072			5	0.0646913
	0.607773	-0.138553			6	0.0660687
	0.607773	-0.237223			6	0.0514375
	0.607773	-0.205615			6	0.0717542
	0.902377	-0.148747			7	0.0749885
	0.902377	-0.201535			7	0.0558716
	0.902377	-0.317759			7	0.0670433
					8	0.0640653
					8	0.0613683
					8	0.0678492
					9	0.0665824
					9	0.0608108
					9	0.0696746
					10	0.0628052
					10	0.0511377
					10	0.0679416

## Sheet: Fig. 2
a	Strain	Fitness (ln(S))		b	Strain	Fitness (ln(S))		c	Strain	ln(relative SUC2 activity)
	WT	0.023206			WT	-0.0328017			a1	0.330067
	WT	0.006936			WT	0.0358112			a1	0.560414
	WT	-0.0267133			WT	0.00475544			a1	0.686139
	WT	-0.00408619			WT	-0.00899773			a1	0.588985
	a1	0.301246			a1	0.0766158			a1	0.440804
	a1	0.31168			a1	0.0855765			a1	0.514416
	a1	0.271914			a1	0.0406454			a2	0.197109
	a1	0.285212			a1	0.0547849			a2	0.183252
	a2	0.224824			a2	-0.0529295			a2	0.173906
	a2	0.227022			a2	-0.0446376			a2	0.192746
	a2	0.253493			a2	-0.0617495			a2	0.523913
	a2	0.253915			a2	-0.040323			a2	0.291418
	a3	0.294351			a3	0.0794699			a3	0.0622664
	a3	0.323647			a3	0.0264868			a3	0.173906
	a3	0.270377			a3	0.0947178			a3	0.235359
	a3	0.280811			a3	0.0778304			a3	0.426818
	c1	0.250439			c1	0.0523237			a3	0.36134
	c1	0.280389			c1	0.029614			a3	0.18949
	c1	0.249788			c1	0.0395275			c1	0.475309
	c1	0.294511			c1	0.078274			c1	0.649662
	c2	0.226123			c2	-0.0130469			c1	0.544302
	c2	0.218874			c2	0.0145938			c1	0.693147
	c2	0.176744			c2	-0.0510635			c1	0.703729
	c2	0.193956			c2	0.00815466			c1	0.660712
	c3	0.251455			c3	0.0641201			c2	0.669465
	c3	0.292691			c3	0.0440321			c2	0.443048
	c3	0.238047			c3	0.0175654			c2	0.544302
	c3	0.231885			c3	0.0223253			c2	0.0718257
									c2	0.0718257
									c2	-0.0215062
									c3	0.0111112
									c3	0.17859
									c3	0.301552
									c3	0.502407
									c3	0.88959
									c3	0.411435

## Sheet: Fig. 3
a	Producer Strain	Initial frequency of Producer	Producer relative fitness (ln v)		b	Season	Producer Strain	Frequency of Producer
	wt	0.881532	-0.360413			0	wt	0.885483
	wt	0.881532	-0.29965			0	wt	0.885483
	wt	0.881532	-0.359288			0	wt	0.885483
	wt	0.711499	-0.339007			1	wt	0.881367
	wt	0.711499	-0.317056			1	wt	0.880438
	wt	0.711499	-0.247003			1	wt	0.871756
	wt	0.448399	-0.316806			2	wt	0.869001
	wt	0.448399	-0.249713			2	wt	0.863166
	wt	0.448399	-0.314859			2	wt	0.85984
	wt	0.22584	-0.324054			3	wt	0.867169
	wt	0.22584	-0.321048			3	wt	0.864625
	wt	0.22584	-0.33877			3	wt	0.850067
	wt	0.0837045	-0.396252			4	wt	0.866134
	wt	0.0837045	-0.512655			4	wt	0.855435
	wt	0.0837045	-0.466967			4	wt	0.854939
	+SUC2	0.894477	-0.0533311			5	wt	0.857317
	+SUC2	0.894477	0.0677398			5	wt	0.850067
	+SUC2	0.894477	0.104503			5	wt	0.855903
	+SUC2	0.743714	0.100828			6	wt	0.850599
	+SUC2	0.743714	0.0989714			6	wt	0.843544
	+SUC2	0.743714	0.0530852			6	wt	0.840487
	+SUC2	0.490647	0.104883			7	wt	0.849413
	+SUC2	0.490647	0.0889837			7	wt	0.844671
	+SUC2	0.490647	0.119387			7	wt	0.826126
	+SUC2	0.241174	0.129265			8	wt	0.832441
	+SUC2	0.241174	0.0747735			8	wt	0.838254
	+SUC2	0.241174	0.120163			8	wt	0.831646
	+SUC2	0.0990221	-0.00996787			9	wt	0.840686
	+SUC2	0.0990221	-0.0277541			9	wt	0.831255
	+SUC2	0.0990221	-0.00848853			9	wt	0.826374
	+HXT7	0.895183	-0.161896			10	wt	0.825624
	+HXT7	0.895183	-0.187506			10	wt	0.813224
	+HXT7	0.895183	-0.0946531			10	wt	0.795403
	+HXT7	0.740333	-0.10249			0	+SUC2	0.890099
	+HXT7	0.740333	-0.0612337			0	+SUC2	0.890099
	+HXT7	0.740333	-0.164056			0	+SUC2	0.890099
	+HXT7	0.489959	-0.090106			1	+SUC2	0.878408
	+HXT7	0.489959	-0.085208			1	+SUC2	0.880382
	+HXT7	0.489959	-0.0849091			1	+SUC2	0.888933
	+HXT7	0.242289	-0.123395			2	+SUC2	0.898922
	+HXT7	0.242289	-0.10625			2	+SUC2	0.900381
	+HXT7	0.242289	-0.0481257			2	+SUC2	0.898527
	+HXT7	0.0990002	-0.144413			3	+SUC2	0.88997
	+HXT7	0.0990002	-0.229353			3	+SUC2	0.902818
	+HXT7	0.0990002	-0.226859			3	+SUC2	0.906644
						4	+SUC2	0.900769
						4	+SUC2	0.904746
						4	+SUC2	0.899928
						5	+SUC2	0.897564
						5	+SUC2	0.893913
						5	+SUC2	0.906924
						6	+SUC2	0.890144
						6	+SUC2	0.896521
						6	+SUC2	0.899047
						7	+SUC2	0.890031
						7	+SUC2	0.892792
						7	+SUC2	0.901788
						8	+SUC2	0.883453
						8	+SUC2	0.888449
						8	+SUC2	0.904562
						9	+SUC2	0.89187
						9	+SUC2	0.885258
						9	+SUC2	0.892987
						10	+SUC2	0.886522
						10	+SUC2	0.878509
						10	+SUC2	0.88855
						0	+HXT7	0.895418
						0	+HXT7	0.895418
						0	+HXT7	0.895418
						1	+HXT7	0.903056
						1	+HXT7	0.892041
						1	+HXT7	0.884729
						2	+HXT7	0.894862
						2	+HXT7	0.885182
						2	+HXT7	0.888768
						3	+HXT7	0.897623
						3	+HXT7	0.882774
						3	+HXT7	0.88105
						4	+HXT7	0.893602
						4	+HXT7	0.889749
						4	+HXT7	0.876449
						5	+HXT7	0.885705
						5	+HXT7	0.889482
						5	+HXT7	0.883864
						6	+HXT7	0.880285
						6	+HXT7	0.876928
						6	+HXT7	0.87516
						7	+HXT7	0.862783
						7	+HXT7	0.86668
						7	+HXT7	0.853288
						8	+HXT7	0.867908
						8	+HXT7	0.859301
						8	+HXT7	0.864089
						9	+HXT7	0.864238
						9	+HXT7	0.859563
						9	+HXT7	0.852424
						10	+HXT7	0.850342
						10	+HXT7	0.853889
						10	+HXT7	0.838582

## Sheet: Fig. 5
Producer Strain	[Sucrose] (% w/v)	Fitness (ln(S))
wt	0.05	-0.0589974
wt	0.05	0.0244508
wt	0.05	0.0469311
wt	0.05	-0.0156327
wt	0.05	-0.026101
wt	0.05	-0.0538694
wt	0.05	0.0507473
wt	0.05	0.0258144
wt	0.05	0.00857777
wt	0.05	0.0207034
wt	0.05	0.0235391
wt	0.05	-0.0548282
+SUC2	0.05	-0.131977
+SUC2	0.05	0.0358547
+SUC2	0.05	0.0062386
+SUC2	0.05	-0.136479
+SUC2	0.05	0.0589347
+SUC2	0.05	0.0371738
+SUC2	0.05	-0.174227
+SUC2	0.05	-0.211279
+SUC2	0.05	0.0502064
+SUC2	0.05	0.0850818
+SUC2	0.05	0.0863841
+SUC2	0.05	0.0342902
wt	1	-0.026724
wt	1	0.0363396
wt	1	0.00214473
wt	1	-0.0128674
wt	1	-0.014414
wt	1	0.0198306
wt	1	-0.0259168
wt	1	0.0196711
wt	1	-0.0245983
wt	1	-0.0109597
wt	1	0.019367
wt	1	0.0155212
+SUC2	1	0.44659
+SUC2	1	0.356799
+SUC2	1	0.42156
+SUC2	1	0.357257
+SUC2	1	0.149486
+SUC2	1	0.188825
+SUC2	1	0.203815
+SUC2	1	0.147263
+SUC2	1	0.403576
+SUC2	1	0.315801
+SUC2	1	0.255794
+SUC2	1	0.311351
Δagt1	1	-0.00872556
Δagt1	1	0.0168886
Δagt1	1	0.0288412
Δagt1	1	-0.0383309
Δagt1	1	0.0724469
Δagt1	1	0.0213182
Δagt1	1	-0.0567955
Δagt1	1	-0.0423545
Δagt1	1	-0.0480864
Δagt1	1	0.0523791
Δagt1	1	0.00345143
Δagt1	1	-0.0103372
+SUC2 Δagt1	1	0.519187
+SUC2 Δagt1	1	0.566875
+SUC2 Δagt1	1	0.556985
+SUC2 Δagt1	1	0.586706
+SUC2 Δagt1	1	0.579661
+SUC2 Δagt1	1	0.486617
+SUC2 Δagt1	1	0.51972
+SUC2 Δagt1	1	0.495044
+SUC2 Δagt1	1	0.430663
+SUC2 Δagt1	1	0.357662
+SUC2 Δagt1	1	0.348724
+SUC2 Δagt1	1	0.375615
TM6*	1	-0.00833409
TM6*	1	0.00275228
TM6*	1	0.00652556
TM6*	1	-0.00100401
TM6*	1	-0.00272908
TM6*	1	0.00629604
TM6*	1	-0.0118878
TM6*	1	0.00819323
TM6*	1	-0.0470226
TM6*	1	0.0289324
TM6*	1	-0.0020956
TM6*	1	0.0185004
TM6*	1	-0.0214477
TM6*	1	0.0106722
TM6*	1	0.0212316
TM6*	1	-0.0110292
TM6* +SUC2	1	-0.142184
TM6* +SUC2	1	-0.174561
TM6* +SUC2	1	-0.197593
TM6* +SUC2	1	-0.13334
TM6* +SUC2	1	-0.497579
TM6* +SUC2	1	-0.50728
TM6* +SUC2	1	-0.544169
TM6* +SUC2	1	-0.44322
TM6* +SUC2	1	-0.120048
TM6* +SUC2	1	-0.168944
TM6* +SUC2	1	-0.167841
TM6* +SUC2	1	-0.180403
TM6* +SUC2	1	-0.13864
TM6* +SUC2	1	-0.180906
TM6* +SUC2	1	-0.189804
TM6* +SUC2	1	-0.166857

## Sheet: Fig. 6
a	Producer Strain	Time (h)	Environmental [hexose] (% w/v)		b	[Glucose] (% w/v)	Yield		c	Producer Strain	Initial frequency of Producer	ln (relative K to non-producer)
	wt	6	0.0452878			0.0625	260254			wt	1	-0.114053
	wt	6	0.0449176			0.0625	255627			wt	1	-0.115286
	wt	6	0.0484962			0.0625	252616			wt	1	-0.0911841
	wt	10	0.11649			0.125	235411			wt	0.75	-0.111898
	wt	10	0.0821844			0.125	234404			wt	0.75	-0.0673978
	wt	10	0.0877374			0.125	235187			wt	0.75	-0.0658784
	wt	16	0.131174			0.25	201057			wt	0.5	-0.0401418
	wt	16	0.136727			0.25	208577			wt	0.5	-0.0217777
	wt	16	0.139442			0.25	206222			wt	0.5	0.00292554
	wt	20	0.0070338			0.5	170857			wt	0.25	0.0527909
	wt	20	0.010489			0.5	168994			wt	0.25	0.0581009
	wt	20	0.0062934			0.5	173373			wt	0.25	0.0600169
	+SUC2	6	0.096869			1	119571			wt	0.1	0.0579535
	+SUC2	6	0.112294			1	122441			wt	0.1	0.04304
	+SUC2	6	0.108715			1	122960			wt	0.1	0.0446666
	+SUC2	10	0.364277							wt	0.05	0.0332681
	+SUC2	10	0.257536			parameters for fit				wt	0.05	0.0205026
	+SUC2	10	0.263336			parameter	estimate			wt	0.05	0.020354
	+SUC2	16	0.124264			c_hi	274671			wt	0.01	0.0155943
	+SUC2	16	0.123523			c_lo	1253.56			wt	0.01	0.0109783
	+SUC2	16	0.124757			p	1.30378			wt	0.01	-0.0112793
	+SUC2	20	0.0027148							+SUC2	1	-0.122071
	+SUC2	20	0.0034552							+SUC2	1	-0.146394
	+SUC2	20	0.0017276							+SUC2	1	-0.122843
										+SUC2	0.75	-0.124232
	inset									+SUC2	0.75	-0.14018
	Strain	AUC								+SUC2	0.75	-0.133513
	wt	1.93294								+SUC2	0.5	-0.143286
	wt	1.69749								+SUC2	0.5	-0.12485
	wt	1.76376								+SUC2	0.5	-0.190551
	+SUC2	3.50444								+SUC2	0.25	-0.0551081
	+SUC2	3.07574								+SUC2	0.25	-0.0997616
	+SUC2	3.08266								+SUC2	0.25	-0.091643
										+SUC2	0.1	0.0638467
										+SUC2	0.1	0.0483612
										+SUC2	0.1	0.039489
										+SUC2	0.05	0.0390449
										+SUC2	0.05	0.0455536
										+SUC2	0.05	0.0485089
										+SUC2	0.01	0.0124679
										+SUC2	0.01	0.0207999
										+SUC2	0.01	0.0099353

## Sheet: Fig. 7
a	Producer Strain	ε		b		Pre-culture:					c	Producer Strain	Initial frequency of producer	D max Diff
	wt (Δagt1)	0.00162851			HXT2 expression (Log10 RFU)	4% Glucose		1% Galactose				wt	1	8.71368
	wt (Δagt1)	0.00115926			Event	wt	+SUC2	wt	+SUC2			wt	1	9.38063
	wt (Δagt1)	0.000722061			1	0.0937035	0.771782	0.652641	1.38501			wt	1	8.93469
	wt (Δagt1)	0.00139025			2	0.39764	0.879485	0.763875	1.58446			wt	0.75	7.78253
	wt (Δagt1)	0.0013997			3	0.552565	0.95308	0.368508	1.0555			wt	0.75	8.32459
	wt (Δagt1)	0.00190882			4	0.244946	1.17198	0.241347	1.00146			wt	0.75	8.14824
	wt (Δagt1)	0.00142723			5	0.747487	0.865783	0.695178	1.29289			wt	0.5	6.57958
	wt (Δagt1)	0.00100514			6	0.493836	0.733234	0.883106	0.944703			wt	0.5	7.35687
	wt (Δagt1)	0.00151645			7	0.727059	1.00568	0.834436	1.1181			wt	0.5	6.69436
	wt (Δagt1)	0.00135631			8	0.69896	0.859121	0.977819	1.06233			wt	0.25	4.86341
	wt (Δagt1)	0.00179449			9	0.454163	1.21715	1.57359	0.954226			wt	0.25	4.98579
	wt (Δagt1)	0.00190584			10	0.663868	0.967409	0.785929	1.01626			wt	0.25	4.80831
	wt (Δagt1)	0.00244534			11	0.755261	1.14936	0.879353	1.00492			wt	0.1	2.73695
	wt (Δagt1)	0.00151342			12	0.943784	1.16741	0.994898	1.22855			wt	0.1	2.79423
	wt (Δagt1)	0.000913268			13	0.702924	0.965116	0.973341	1.33158			wt	0.1	2.85087
	wt (Δagt1)	0.0017837			14	0.651482	0.969199	0.840612	1.05588			wt	0.05	1.90788
	wt (Δagt1)	0.00285191			15	0.685406	0.746674	0.569978	0.925549			wt	0.05	1.90186
	wt (Δagt1)	0.00186444			16	0.533753	0.557849	1.53903	1.05816			wt	0.05	1.96541
	wt (Δagt1)	0.0014283			17	0.368221	0.908175	1.11769	1.13037			wt	0.01	1.17543
	wt (Δagt1)	0.00124052			18	0.547682	0.743157	0.861055	1.67205			wt	0.01	1.19778
	wt (Δagt1)	0.00278437			19	0.0347655	0.974422	0.810204	1.1439			wt	0.01	1.14646
	wt (Δagt1)	0.00271022			20	0.304083	0.908944	0.879934	1.16446			+SUC2	1	15.7042
	wt (Δagt1)	0.00166488			21	0.884452	0.942408	0.254516	1.31581			+SUC2	1	16.7505
	wt (Δagt1)	0.00271022			22	0.650079	1.14451	1.19368	1.26275			+SUC2	1	16.4574
	wt (Δagt1)	0.000253243			23	0.930189	1.16958	0.718156	1.22806			+SUC2	0.75	14.0774
	wt (Δagt1)	0.00213567			24	0.315489	0.0703985	0.684043	1.01022			+SUC2	0.75	14.4564
	wt (Δagt1)	0.000934075			25	0.596342	0.550014	0.460413	1.07163			+SUC2	0.75	14.5852
	wt (Δagt1)	0.000410519			26	0.839152	0.724056	0.561089	0.896582			+SUC2	0.5	12.0478
	wt (Δagt1)	0.00127235			27	0.904035	1.02081	0.994011	1.00199			+SUC2	0.5	12.3979
	wt (Δagt1)	0.00229834			28	0.537238	0.77501	0.534344	0.96797			+SUC2	0.5	11.8426
	wt (Δagt1)	0.002329			29	0.619504	0.909992	0.882272	1.44934			+SUC2	0.25	7.93366
	wt (Δagt1)	0.000733771			30	0.45199	0.969	0.405898	1.06127			+SUC2	0.25	8.93905
	+SUC2 (Δagt1)	0.00213569			31	0.216222	1.24574	0.919058	1.06624			+SUC2	0.25	8.64018
	+SUC2 (Δagt1)	0.00208115			32	0.566585	1.05883	0.76649	0.818343			+SUC2	0.1	5.22505
	+SUC2 (Δagt1)	0.00239444			33	0.780293	0.741394	0.945945	0.961388			+SUC2	0.1	5.549
	+SUC2 (Δagt1)	0.00208726			34	1.22431	1.19231	0.570738	1.39584			+SUC2	0.1	5.63065
	+SUC2 (Δagt1)	0.00179622			35	0.452578	0.315527	0.893335	1.08509			+SUC2	0.05	3.2394
	+SUC2 (Δagt1)	0.00192102			36	0.624993	0.5684	0.597379	1.1783			+SUC2	0.05	3.60694
	+SUC2 (Δagt1)	0.00193832			37	0.238423	0.844382	0.817861	1.32656			+SUC2	0.05	3.62747
	+SUC2 (Δagt1)	0.00179164			38	0.610426	0.899473	1.70159	1.27673			+SUC2	0.01	1.46556
	+SUC2 (Δagt1)	0.00277378			39	0.503373	0.708851	0.826828	1.33346			+SUC2	0.01	1.50763
	+SUC2 (Δagt1)	0.00251072			40	0.466005	0.551548	0.804279	0.940945			+SUC2	0.01	1.50764
	+SUC2 (Δagt1)	0.0028749			41	1.26092	1.01877	1.17805	0.999948			+HXT7	1	10.8639
	+SUC2 (Δagt1)	0.0028464			42	0.41479	0.782984	0.784758	1.1449			+HXT7	1	9.75434
	+SUC2 (Δagt1)	0.00211876			43	0.587119	1.55897	0.660352	1.58176			+HXT7	1	9.99118
	+SUC2 (Δagt1)	0.0017388			44	0.749812	1.06694	1.03045	1.14049			+HXT7	0.75	8.52378
	+SUC2 (Δagt1)	0.00208313			45	0.645479	0.610153	0.673686	1.12525			+HXT7	0.75	10.5146
	+SUC2 (Δagt1)	0.0024194			46	0.776313	0.924521	0.581921	1.25755			+HXT7	0.75	8.57366
	+SUC2 (Δagt1)	0.00120957			47	0.931845	0.94929	0.387904	1.27632			+HXT7	0.5	7.3014
	+SUC2 (Δagt1)	0.00209842			48	1.18924	0.439111	1.59647	1.06684			+HXT7	0.5	7.19717
	+SUC2 (Δagt1)	0.00170753			49	0.2829	0.820878	0.659346	1.13452			+HXT7	0.5	7.19216
	+SUC2 (Δagt1)	0.00151716			50	0.796751	0.678225	0.450416	0.890555			+HXT7	0.25	4.88244
	+SUC2 (Δagt1)	0.00249117			51	0.812666	1.31229	0.77526	1.0552			+HXT7	0.25	4.82088
	+SUC2 (Δagt1)	0.00212633			52	0.300771	1.09786	1.02141	1.20902			+HXT7	0.25	4.92089
	+SUC2 (Δagt1)	0.00225913			53	0.262803	1.30377	0.78201	1.14169			+HXT7	0.1	2.83079
	+SUC2 (Δagt1)	0.00225913			54	0.0895285	1.1506	0.011577	1.07564			+HXT7	0.1	2.83443
	+SUC2 (Δagt1)	0.00239328			55	0.674119	0.545988	1.56685	1.0988			+HXT7	0.1	2.82659
	+SUC2 (Δagt1)	0.00208124			56	0.606979	1.30268	0.819143	0.842904			+HXT7	0.05	1.89835
	+SUC2 (Δagt1)	0.00189402			57	0.470631	0.78123	0.731592	0.983819			+HXT7	0.05	1.92741
	+SUC2 (Δagt1)	0.00184559			58	0.71698	0.837218	1.19109	0.959829			+HXT7	0.05	1.87964
	+SUC2 (Δagt1)	0.00221846			59	0.625702	0.915616	1.15422	0.877784			+HXT7	0.01	1.1746
	+SUC2 (Δagt1)	0.00206839			60	0.525159	0.863511	0.608562	0.956728			+HXT7	0.01	1.21515
	+SUC2 (Δagt1)	0.0024191			61	0.785126	1.03002	0.641165	1.21992			+HXT7	0.01	1.13895
	+SUC2 (Δagt1)	0.00264152			62	0.635125	0.234061	0.706765	1.11652
					63	0.237873	0.748033	0.545	1.14876
					64	0.616345	1.05215	0.583476	1.32439
					65	0.567945	1.19395	0.523524	1.25648
					66	0.627964	1.22392	1.1058	1.25869
					67	0.651469	0.781009	1.00037	1.22069
					68	0.563488	0.605216	0.583856	1.27786
					69	0.836093	0.941601	0.841552	1.35816
					70	0.396369	0.82361	0.645776	1.12429
					71	0.506904	0.971712	2.02571	0.987978
					72	0.724992	1.05372	0.517608	1.3812
					73	1.0156	0.602421	0.949943	1.1995
					74	0.818015	0.92061	0.500026	0.96893
					75	0.308879	0.982917	1.00804	1.40195
					76	0.548469	0.917748	0.659004	1.20585
					77	1.03128	0.988851	0.776747	-0.212569
					78	0.334962	1.15828	0.690567	0.743487
					79	0.539024	1.01822	0.457489	1.11941
					80	0.81541	0.472359	1.58432	1.04146
					81	1.36904	1.04076	1.00945	1.3987
					82	0.759995	0.995952	1.48924	1.38895
					83	0.912983	0.856331	0.782171	0.671892
					84	0.463038	1.38201	0.436391	1.19066
					85	0.1898	0.734222	0.732023	0.991652
					86	0.417132	0.92355	0.639474	0.956646
					87	0.401709	1.21565	0.644756	0.96418
					88	0.84434	1.13256	0.884253	1.02271
					89	0.846018	0.939661	0.68764	0.944737
					90	0.483905	0.987616	1.01418	1.19636
					91	1.01893	0.776263	1.31809	1.5196
					92	0.292449	1.63332	0.185846	1.33988
					93	0.308607	0.744433	0.905656	0.972409
					94	0.780507	0.89149	0.938436	0.980091
					95	0.678697	1.07537	0.918822	1.13315
					96	0.58419	0.998751	0.916415	0.862295
					97	0.997229	1.08893	1.31774	1.08163
					98	0.479307	1.10303	0.722748	1.13509
					99	0.651474	0.728117	0.839529	1.00736
					100	0.403614	0.969275	0.603635	0.739486
					101	0.427235	1.2694	0.907758	0.978889
					102	0.205485	0.671602	1.33356	0.688927
					103	0.65088	0.58587	0.923777	0.921554
					104	0.735868	1.08904	0.864674	1.14998
					105	0.872945	1.28807	0.603432	0.805567
					106	0.322111	0.296034	1.53351	1.08946
					107	0.740942	1.04027	0.684223	0.90387
					108	0.658124	1.12822	0.595428	1.25999
					109	0.398624	0.949824	1.14135	1.01625
					110	0.704958	0.862883	0.599652	1.11228
					111	0.716414	0.938803	0.709969	1.10558
					112	0.50821	0.864982	0.640443	1.35058
					113	-0.0831475	1.17186	1.0802	1.24893
					114	0.685603	0.980517	0.670169	1.24703
					115	0.644599	1.06713	0.261657	1.09352
					116	0.365777	1.03889	0.964329	1.35073
					117	0.571894	0.777459	1.00878	0.9401
					118	0.73175	0.926145	0.811304	1.31306
					119	0.941687	1.09024	0.904166	1.38737
					120	0.752434	0.534478	0.822562	0.835784
					121	0.474618	0.783273	0.676318	0.762241
					122	0.444509	0.845724	0.684248	1.07143
					123	0.337339	0.810476	0.761956	1.47524
					124	0.285272	0.943749	0.764269	0.932239
					125	0.580778	1.18645	1.07424	1.08167
					126	0.51986	0.903285	1.0688	1.0482
					127	0.454434	1.17201	0.680077	0.989386
					128	0.626907	0.785809	0.558561	1.26263
					129	0.483448	0.961865	0.975323	1.03526
					130	0.414507	0.865431	0.613147	1.00106
					131	0.876757	1.33112	0.712794	0.897863
					132	0.881106	0.985503	0.852047	1.75637
					133	0.579463	0.700018	1.15955	1.20983
					134	0.391301	0.63173	1.1639	0.918259
					135	0.619777	0.897469	1.16701	0.946013
					136	1.00532	1.1529	1.08586	1.17971
					137	0.598055	0.442481	0.642514	1.0526
					138	0.56384	0.415855	0.931787	1.26811
					139	0.727382	0.894051	0.912067	1.05687
					140	0.531625	1.25182	0.628391	1.15579
					141	-0.125617	0.770822	0.692817	1.36815
					142	0.613197	0.671535	0.706737	1.24451
					143	0.418586	1.10989	0.387932	1.03651
					144	0.756271	0.698464	0.726973	0.993759
					145	0.624367	0.0990395	0.891709	1.23938
					146	0.868866	1.14398	1.06174	1.20714
					147	0.802741	0.742473	1.36471	1.20434
					148	0.69158	0.895416	0.468937	0.952877
					149	0.662023	0.759995	0.795031	1.60602
					150	0.630423	0.817616	1.01621	1.19591
					151	0.65939	0.935439	0.551843	0.894325
					152	0.231334	0.886209	0.783703	1.35664
					153	0.0337575	0.891976	0.58267	-0.412892
					154	0.11915	0.397417	0.842543	1.01672
					155	0.759922	0.924223	0.568074	1.36515
					156	0.245984	0.640221	0.700188	1.22471
					157	0.566312	1.26949	0.694131	1.23837
					158	0.868338	0.984147	0.92361	1.28125
					159	0.489779	0.930265	1.16625	0.995631
					160	0.27679	0.830657	0.680015	1.24406
					161	0.613212	1.04341	0.801346	1.01869
					162	0.670853	0.666534	0.528631	1.01453
					163	1.7422	1.06735	0.70414	0.959764
					164	0.75148	0.688529	0.939927	1.09592
					165	0.534211	1.11489	0.989653	1.29873
					166	0.490049	0.726565	0.844787	1.1277
					167	0.580495	0.692507	0.597957	1.00199
					168	0.743912	0.843131	0.70318	0.939343
					169	0.487224	1.06175	0.55834	1.06769
					170	0.879123	0.762616	1.00553	1.00934
					171	0.501945	1.223	1.69319	0.86122
					172	0.440436	0.704221	0.747723	0.995129
					173	0.634729	0.951206	1.03187	1.28217
					174	0.0796395	0.984369	0.602034	1.02915
					175	0.177184	0.978708	0.620672	1.00682
					176	0.732749	0.934418	0.985989	1.29045
					177	0.687662	0.981436	0.789689	1.14268
					178	0.277409	0.891597	0.687907	1.16278
					179	0.720834	0.883604	1.6186	1.11481
					180	0.248418	0.736704	1.04194	1.29594
					181	0.54427	0.916079	1.24914	1.06625
					182	0.602426	0.826803	0.428226	1.01369
					183	0.408743	0.162022	0.85468	1.21598
					184	0.86775	0.502046	0.866065	1.16145
					185	1.20986	1.04797	0.362604	1.38347
					186	0.773081	1.24777	0.636676	1.92154
					187	0.68085	0.858972	0.869615	0.823841
					188	0.491266	0.86163	0.836965	0.999683
					189	0.572387	0.784408	0.923821	1.2109
					190	0.280932	0.512715	0.775871	0.966706
					191	0.65434	1.14861	0.59549	0.958674
					192	0.8095	0.880798	0.442119	1.05083
					193	0.551235	0.512625	0.884764	1.26577
					194	0.877996	0.280694	0.82895	1.05284
					195	0.636308	1.23677	0.838253	1.20434
					196	0.687979	0.749752	0.65051	1.41621
					197	0.508093	1.06041	0.529903	0.985948
					198	1.4034	1.1308	0.797513	1.59337
					199	0.915667	1.04491	0.770965	1.19944
					200	0.455991	0.488693	0.751929	0.992014
					201	0.410034	1.02698	1.00822	1.09317
					202	0.433309	0.82294	1.52391	1.35002
					203	0.641544	1.07106	1.06857	1.30884
					204	0.584066	0.388327	0.778582	1.06266
					205	0.487759	0.850117	0.523716	1.26856
					206	0.999879	1.04139	0.815525	1.29148
					207	0.348217	1.12397	1.06578	1.10576
					208	0.770648	0.869654	0.57238	1.01338
					209	0.116686	1.06955	1.08395	1.3064
					210	0.652641	1.25916	0.780182	1.0392
					211	0.584447	1.13523	1.33279	0.957264
					212	0.826901	0.836265	0.447536	1.07018
					213	0.49988	0.925817	0.543107	1.06445
					214	0.913523	0.72132	0.69785	1.13006
					215	0.800967	0.454469	0.575655	1.15171
					216	0.652548	0.708751	0.786853	0.959945
					217	0.389719	0.817221	1.43203	1.10791
					218	0.598906	1.25026	0.848687	0.923358
					219	0.508924	0.322177	0.547942	1.03839
					220	0.872893	0.973917	0.786944	1.73752
					221	0.429579	0.331261	0.774273	0.823047
					222	0.929858	1.05557	1.01005	1.2974
					223	0.998123	1.00723	0.725174	0.43261
					224	0.647259	1.07826	0.619923	1.22309
					225	1.14675	0.859038	0.961209	0.937634
					226	0.322838	0.670137	1.05138	1.10355
					227	0.741984	0.747795	1.39046	1.19541
					228	0.506571	1.08435	0.528077	1.28647
					229	0.452956	0.641168	0.639744	1.35883
					230	0.823673	0.799366	0.878411	1.17656
					231	0.458205	1.06366	0.740717	0.921909
					232	0.786066	1.18844	0.696202	1.25669
					233	0.669218	1.28212	1.18803	1.20318
					234	0.541839	1.12057	0.936933	1.04961
					235	0.593216	0.465204	0.817383	1.27013
					236	1.04869	1.25198	-0.122239	1.36407
					237	0.187966	0.827321	0.672969	1.12425
					238	0.495183	1.06021	1.03104	1.01398
					239	0.618938	0.696777	1.48686	1.20162
					240	0.784147	1.07502	0.74618	1.2548
					241	1.0481	1.68764	0.760818	1.93215
					242	0.524987	0.882327	0.350626	1.1612
					243	0.855737	0.639707	0.89973	1.12068
					244	-0.202716	1.14119	0.980318	0.899133
					245	0.469839	0.972661	0.609714	0.96282
					246	0.667865	0.61611	0.824011	1.59246
					247	0.880455	0.718397	0.709197	0.893144
					248	0.613975	1.0555	0.947897	1.4962
					249	0.292974	0.611173	0.207833	1.29693
					250	0.814299	0.580422	0.589926	1.20789
					251	0.669166	0.899234	0.889424	1.05931
					252	0.538822	0.886231	0.967521	1.3242
					253	0.561407	1.14365	1.28749	1.17807
					254	0.344493	1.04309	0.37002	0.937742
					255	0.248363	0.66664	0.849838	1.21073
					256	1.20562	0.644882	1.23256	1.00937
					257	0.701159	1.29838	0.668862	1.33858
					258	0.42566	0.787465	1.10191	0.993407
					259	0.445313	0.95154	0.74627	0.245495
					260	0.635369	0.693352	0.553931	0.584421
					261	0.622191	0.902883	0.946722	1.04368
					262	1.10507	0.663274	0.863572	0.902027
					263	0.630404	0.807219	0.573428	1.00703
					264	0.199115	1.10392	1.02596	1.69268
					265	0.883728	0.940464	0.914098	0.892263
					266	0.393846	0.979156	0.692067	1.53545
					267	0.746439	0.56425	0.290329	1.11808
					268	-0.0248375	1.01223	0.90934	0.700423
					269	0.70559	1.23313	0.714169	1.00676
					270	0.649394	0.832998	0.677551	0.80736
					271	0.698226	1.28456	0.848874	1.24506
					272	0.630585	1.09827	0.908416	0.733771
					273	0.536569	0.441242	1.12479	1.60549
					274	0.451205	0.733952	0.731241	1.23746
					275	0.37644	0.78351	0.408891	1.4152
					276	0.552832	0.455672	1.24812	0.755119
					277	0.648313	0.941561	0.877904	1.40706
					278	0.38029	0.838577	1.12249	1.31466
					279	0.617457	0.915565	1.15451	1.24402
					280	0.73697	0.670248	0.998252	1.35076
					281	0.30768	1.14441	0.815071	0.957991
					282	0.338804	0.883972	0.690708	1.29694
					283	0.685962	0.637296	0.718086	2.17589
					284	-0.139883	0.933881	0.408621	1.33111
					285	0.405802	0.937547	0.912818	1.03626
					286	0.625825	0.87629	0.682594	0.946371
					287	0.87234	0.701005	1.00561	1.26443
					288	0.68682	1.10998	0.441027	0.956634
					289	0.577899	0.863994	0.734925	0.781758
					290	0.721094	-0.323314	0.181369	1.14527
					291	0.438678	1.36279	1.33297	1.19337
					292	0.850909	1.18941	0.907258	1.43118
					293	0.301268	1.00866	1.19295	0.860383
					294	0.369799	0.715232	1.40704	0.948668
					295	0.865701	0.703358	0.786584	1.51044
					296	0.460395	0.723434	1.32193	1.0838
					297	0.28199	1.41678	0.852294	1.08446
					298	0.520022	0.908738	1.17834	1.10932
					299	0.527996	0.90712	1.34654	1.15681
					300	0.950558	1.02241	0.915013	0.956929
					301	0.474958	0.883441	0.491632	1.05941
					302	0.386971	0.875308	0.684639	1.10078
					303	0.471114	1.14243	1.06542	1.10711
					304	1.03896	0.932877	1.1332	0.843131
					305	0.213441	1.45618	1.68958	0.999405
					306	0.734654	0.470457	1.05327	1.02274
					307	0.616148	0.779496	0.859327	1.2326
					308	0.621482	0.620523	0.796336	1.01275
					309	0.957941	0.968419	0.517339	1.17086
					310	0.471463	1.08255	1.24923	1.0618
					311	0.209053	1.2287	0.964208	1.04164
					312	0.257927	0.934583	0.922987	1.41475
					313	0.731754	1.03221	0.780357	1.30774
					314	0.625101	0.799705	0.522686	0.890572
					315	0.189866	0.632221	0.729812	1.08585
					316	0.509274	1.45913	0.766009	1.07562
					317	0.440954	0.712056	1.06813	1.0493
					318	0.316992	0.84376	0.807322	1.48343
					319	0.654652	0.934609	0.79552	1.93742
					320	0.432877	0.992787	0.7987	1.12245
					321	0.265879	0.870895	0.813811	0.944114
					322	0.548283	0.911277	0.692564	1.34172
					323	0.352131	0.532743	0.784467	1.01614
					324	0.521146	0.630289	1.03803	1.03059
					325	0.432086	0.968127	0.487836	0.974672
					326	0.914038	0.970303	0.867531	1.14871
					327	0.622972	1.15226	0.496563	1.12402
					328	0.584221	0.84931	0.846914	1.27342
					329	0.445464	0.377614	0.488118	1.12553
					330	0.305733	1.11065	0.535376	0.794458
					331	0.610211	0.60201	1.11847	1.02793
					332	0.378717	0.280787	1.76768	0.984333
					333	0.345532	0.789047	0.925519	0.921116
					334	0.882694	1.03049	1.00765	1.47687
					335	0.536811	0.897431	1.11661	1.1855
					336	0.289456	0.522707	0.700011	1.01348
					337	0.49202	1.13378	1.12586	1.30349
					338	0.777367	0.993706	0.461487	1.27144
					339	0.281555	0.893167	0.893926	1.29921
					340	0.679118	1.01342	1.6804	0.735015
					341	0.576288	0.595587	0.423622	1.12462
					342	0.643618	1.03445	0.863928	0.830656
					343	0.714416	0.748783	0.74799	1.0866
					344	0.594893	0.982306	1.27444	1.52511
					345	0.580762	0.780309	0.731811	0.925399
					346	0.787207	0.676599	0.940583	1.05383
					347	0.771064	0.623529	0.650448	1.00864
					348	0.487197	0.989954	0.385319	1.75357
					349	0.913319	1.27467	1.15786	1.06416
					350	0.469652	1.09573	0.80605	1.06244
					351	0.490895	1.26083	0.570939	1.73029
					352	0.521105	0.697765	0.96434	1.16851
					353	0.786682	0.978723	0.751729	1.29415
					354	0.551402	0.709177	1.74558	0.878101
					355	0.422825	0.777596	0.823363	1.02048
					356	0.49843	0.735703	0.470108	1.38465
					357	0.664504	1.1409	0.837981	0.864608
					358	0.491777	1.09702	1.12849	0.969297
					359	0.776571	1.15568	0.735161	1.01096
					360	0.790867	1.03479	1.02335	1.24847
					361	0.641512	0.631285	1.06047	1.05873
					362	0.699115	1.13391	0.661204	1.01247
					363	0.349754	0.673822	0.817013	1.0303
					364	0.503354	0.891134	0.998687	1.12727
					365	0.8569	0.822904	0.777428	0.947877
					366	0.575224	0.941296	0.7138	1.10626
					367	0.667614	0.691642	0.616334	1.09729
					368	0.272122	0.602283	1.0405	1.35794
					369	1.06172	0.848322	0.781104	1.02266
					370	0.664031	0.985272	0.777391	1.17169
					371	0.509556	1.07547	0.88389	1.17644
					372	0.79652	1.2161	1.7832	1.60355
					373	0.179484	1.19558	1.0419	1.22166
					374	0.472185	0.724078	1.04434	1.13143
					375	0.53145	0.888537	0.780995	1.11475
					376	0.430028	0.836483	0.814532	1.23598
					377	0.723398	0.502662	0.456636	1.10483
					378	0.675917	0.72415	0.09984	2.00256
					379	0.754673	0.136969	0.813731	1.11514
					380	0.644301	0.536505	0.803427	1.42324
					381	0.339314	0.256776	0.547392	0.896243
					382	1.05858	1.48787	1.12154	1.37308
					383	0.705701	1.18507	0.852554	1.18012
					384	0.753587	0.754292	0.711275	1.16226
					385	0.222635	1.05047	0.676895	1.07653
					386	0.518481	0.835334	1.1877	1.09787
					387	0.540196	0.684463	1.03517	1.05269
					388	0.349425	0.699542	0.78334	0.800883
					389	0.522243	1.19579	0.613155	0.805901
					390	0.53654	1.19339	1.2485	1.1227
					391	0.650836	0.736748	0.819658	1.09784
					392	0.396544	0.798701	0.875614	0.981266
					393	0.184907	1.20805	0.930285	1.11033
					394	0.362631	0.515374	1.40844	1.63774
					395	0.367149	0.887747	1.0254	1.20428
					396	0.607723	0.965954	0.82362	1.26697
					397	0.602109	0.975583	1.56175	0.958102
					398	0.319441	1.26639	1.44871	0.660466
					399	0.418701	0.829689	0.647869	0.982488
					400	0.548441	0.577248	0.745719	1.12645
					401	0.543999	0.390171	0.673072	0.832843
					402	0.434179	0.812337	0.606705	1.31362
					403	0.753981	0.879991	0.733179	1.40884
					404	0.678391	1.37201	0.999679	1.34878
					405	0.589289	1.00069	0.60893	1.13261
					406	0.318574	0.990036	0.715403	0.990474
					407	0.460279	0.462136	1.0403	1.15176
					408	0.512527	0.601356	0.425709	0.802255
					409	0.771554	0.382761	1.01242	1.00556
					410	0.619643	0.986673	1.48757	0.956165
					411	0.435257	0.731029	0.621572	1.05261
					412	0.627062	0.668298	1.03517	1.12911
					413	0.483006	0.921211	0.711144	1.16267
					414	0.511282	0.62636	1.02189	0.752248
					415	-0.264638	0.901951	0.76027	1.08815
					416	0.844217	0.982876	0.571595	1.02421
					417	0.746984	0.775668	1.75378	1.30994
					418	0.929913	1.45392	0.83676	1.28908
					419	0.644958	0.868703	0.662104	1.08358
					420	0.604984	0.843413	0.308271	1.49372
					421	0.343172	0.913687	0.727493	0.950351
					422	0.683951	1.14347	0.668951	1.16577
					423	0.517023	0.858829	0.794823	1.31833
					424	0.62384	0.799862	0.807027	1.00107
					425	0.698054	0.851756	0.908453	1.1698
					426	0.229399	0.17217	1.18202	0.518113
					427	0.857849	1.15598	0.935509	1.13745
					428	0.480804	0.757104	0.371924	0.951049
					429	0.389186	0.968845	0.518765	1.01326
					430	0.535472	0.962885	0.92537	0.770403
					431	0.58085	0.861704	0.953117	0.688458
					432	0.181409	1.05072	0.763982	1.07109
					433	0.438981	0.608457	1.22522	1.57846
					434	1.27351	0.799944	0.719673	0.933337
					435	0.297495	0.926313	0.748776	0.889554
					436	0.389266	1.10688	1.32718	1.31515
					437	1.23349	0.191093	1.04441	1.51251
					438	0.195058	0.839165	0.731386	1.16841
					439	0.465245	1.13635	0.64818	1.19956
					440	0.763283	1.03514	0.677759	1.50339
					441	0.436877	0.704214	0.751071	1.35274
					442	0.430243	0.673587	0.669419	1.14473
					443	0.807588	0.874062	1.00041	0.602727
					444	0.55266	1.13408	0.906584	0.978175
					445	0.496765	0.886511	0.5833	0.968578
					446	0.668094	0.63573	1.0997	0.920535
					447	0.656291	1.27529	0.966934	0.986392
					448	0.74561	1.02307	0.71107	1.13033
					449	0.450405	0.75998	1.00211	1.05189
					450	0.520063	1.06883	0.733807	1.03453
					451	0.384318	0.918606	1.74144	0.858617
					452	0.559454	0.95017	0.559222	1.02182
					453	0.508813	0.847692	0.170673	0.987522
					454	0.553559	0.771156	0.661809	1.3092
					455	0.436477	0.904451	0.674539	0.960665
					456	0.508562	0.935727	0.71709	1.16984
					457	0.456795	1.02505	0.658414	1.11466
					458	0.871263	0.912594	1.27034	1.33838
					459	0.507244	0.639557	0.712511	1.18879
					460	0.702314	0.632425	1.53615	0.902179
					461	0.629204	1.05335	0.984876	1.06218
					462	0.676406	1.36497	0.959191	1.11132
					463	0.553408	0.709158	0.832091	1.04709
					464	0.899003	1.21089	1.02853	1.45418
					465	0.548642	0.592123	0.531813	1.02205
					466	0.282612	0.90056	0.612825	1.02356
					467	0.64432	1.21331	0.877044	1.08657
					468	0.692649	0.959798	1.00392	0.985832
					469	0.702073	0.368433	0.504472	0.907095
					470	0.663408	1.30746	1.19519	0.655031
					471	0.760656	0.773971	1.30916	1.11179
					472	0.508702	0.817208	0.579585	1.15879
					473	0.7185	1.04364	0.750406	1.29863
					474	0.541937	0.779888	0.820781	1.02807
					475	0.674616	0.765749	1.57785	0.984216
					476	0.545728	0.984949	0.872662	0.943279
					477	0.62919	0.833059	0.822455	1.14495
					478	0.575212	1.04362	0.859876	1.25114
					479	0.407193	1.10205	1.01255	1.03459
					480	0.180427	0.310416	1.18782	1.13601
					481	0.721631	1.0899	0.846574	1.30892
					482	0.469799	0.670829	1.20471	1.20361
					483	0.287426	0.620702	1.69376	1.34569
					484	0.289446	0.792443	0.684972	1.06777
					485	0.781492	0.947323	0.873993	0.874043
					486	0.857373	1.89731	1.01524	1.12751
					487	0.727382	0.481982	0.715079	1.0014
					488	0.92461	1.08836	0.446873	0.95263
					489	0.85642	0.873938	1.74306	0.855569
					490	0.673292	1.00021	1.9529	0.994273
					491	0.546911	0.887372	0.959372	1.36776
					492	0.485735	0.747224	0.144844	0.815554
					493	-0.0099985	0.553204	1.11284	1.19851
					494	0.296134	1.03705	0.917335	1.1912
					495	0.689429	0.711064	0.887332	1.33608
					496	1.02164	1.1156	0.691701	1.09592
					497	0.957224	1.2572	1.63044	1.1143
					498	0.342047	0.696558	1.04327	2.1022
					499	0.14678	0.328291	0.578625	1.15157
					500	0.766695	0.832626	0.475125	1.18284
					501	0.704777	0.959209	0.712229	0.957046
					502	0.588291	0.730034	1.42465	1.16545
					503	0.851943	0.809723	0.84326	1.42549
					504	0.553719	0.67685	0.742085	0.960296
					505	0.28199	0.895772	0.650273	1.22139
					506	0.661712	0.505756	0.76814	1.10599
					507	0.232103	1.03563	1.11381	1.03646
					508	0.566682	0.415209	0.866457	0.935796
					509	0.75609	1.21604	0.93747	0.946043
					510	0.553054	1.0415	1.35064	1.21593
					511	0.404232	1.03827	1.03101	1.36018
					512	0.817611	0.725275	0.641121	1.12088
					513	0.372993	0.332313	2.00604	1.37509
					514	0.0820595	0.975812	1.48664	1.02379
					515	0.590363	0.832307	0.322935	1.35098
					516	0.522957	0.75976	0.686085	1.02969
					517	0.738703	1.3099	0.679435	1.1766
					518	0.164527	0.621832	0.899826	0.934854
					519	0.530516	0.960124	0.998943	0.915984
					520	0.549319	0.678582	1.57312	1.32031
					521	0.964937	0.898184	0.667201	1.44661
					522	0.642083	1.14979	0.99904	1.13188
					523	0.135288	1.15008	0.663001	1.24897
					524	0.910764	0.878224	0.889722	1.16389
					525	0.432966	1.06421	1.15212	1.0626
					526	0.453947	1.16259	1.8074	1.05688
					527	0.948836	0.791368	0.589788	1.02863
					528	0.72391	0.756042	1.12848	0.8306
					529	0.668393	0.835751	0.865977	1.07917
					530	0.657981	1.35861	1.20132	1.15994
					531	0.117973	1.2109	0.467793	1.2239
					532	0.367915	0.826921	0.483921	0.934631
					533	0.459763	0.715957	1.10671	1.21863
					534	0.421007	0.611929	1.01096	1.1553
					535	0.484607	1.14795	0.940555	1.13463
					536	0.349434	0.765065	0.682727	1.01927
					537	0.725152	1.09144	0.798928	1.47489
					538	0.490223	1.34179	0.726879	1.40223
					539	0.446621	1.11283	1.03136	0.977757
					540	0.599884	1.13316	1.6658	0.988566
					541	0.527472	0.911003	0.599948	1.14826
					542	0.962523	1.26381	0.819548	1.08218
					543	0.339686	0.622999	1.12411	1.01899
					544	-0.0236005	0.615351	0.4407	1.07194
					545	0.824709	0.960095	0.974132	1.10354
					546	0.372557	1.06006	0.822087	1.05224
					547	0.854213	1.03262	0.664975	1.23168
					548	1.06489	0.810518	0.908009	1.11963
					549	0.746976	0.738989	0.47958	1.02051
					550	0.595265	0.676285	1.60892	0.902491
					551	0.693801	0.802114	1.01958	1.23328
					552	0.905895	0.819	0.686577	1.21835
					553	0.551091	0.980463	1.97158	1.13953
					554	0.571507	0.756119	0.168278	0.983934
					555	0.381107	0.710226	1.81259	1.16793
					556	0.510567	0.779804	0.721037	1.04626
					557	0.549835	0.249269	0.5097	0.900444
					558	0.557279	1.34665	0.819771	1.21921
					559	0.591955	1.07748	-0.145364	0.160211
					560	0.577181	0.875794	0.67319	1.03381
					561	0.676151	0.865989	1.35633	0.907527
					562	0.573782	1.08268	1.00898	1.48906
					563	-0.0528685	1.35419	0.852649	0.913576
					564	0.713731	0.648812	1.03758	1.158
					565	0.423527	0.789643	1.75295	0.989282
					566	0.494135	0.768497	0.63138	0.955519
					567	0.453807	0.67928	0.047238	1.09792
					568	0.0688105	0.718553	0.805996	0.737034
					569	0.511491	1.3678	0.892461	0.947732
					570	0.356017	0.855559	1.3683	1.01925
					571	0.549029	0.561249	1.32693	1.01561
					572	0.465055	0.705873	1.79399	2.05047
					573	0.715017	0.752627	0.709759	0.923101
					574	0.43235	0.536972	0.665376	1.45972
					575	0.790695	0.960282	1.06845	1.38964
					576	0.488133	0.748748	0.825477	1.4157
					577	0.59095	0.808131	0.281513	1.16946
					578	0.425989	0.459619	0.689671	1.22766
					579	0.553226	0.879825	0.53687	1.08393
					580	-0.0111365	1.30803	0.914639	1.41877
					581	0.778419	0.875349	0.65315	1.10793
					582	0.504584	0.802825	0.68708	1.62311
					583	0.416023	0.841307	0.367736	1.25316
					584	1.11479	0.862402	0.913362	1.22273
					585	0.548142	1.04852	0.808173	1.23626
					586	0.209971	0.914005	1.1157	1.15438
					587	1.04634	1.23062	0.728181	0.955139
					588	1.12233	0.712768	0.783035	1.58317
					589	0.474945	0.446408	0.936078	1.01918
					590	0.785009	0.862758	0.732592	1.30049
					591	0.245015	1.09004	1.0403	1.0932
					592	0.557964	1.025	0.835232	0.993629
					593	0.574024	1.04038	0.777278	1.11844
					594	0.204879	0.795741	1.01327	1.1246
					595	0.705708	0.82429	0.698511	1.30174
					596	0.688501	1.06878	1.04808	0.979246
					597	0.478384	1.53121	0.650285	0.965465
					598	0.221969	0.962084	0.641925	1.09131
					599	0.515864	0.729486	0.648477	1.02674
					600	0.764215	0.860785	0.799713	1.10338
					601	1.01883	0.852633	0.859538	1.16439
					602	0.481471	0.951844	1.08955	1.10587
					603	0.567107	0.935126	0.749394	0.991996
					604	0.158017	0.735493	0.991211	1.00992
					605	0.732354	1.68324	0.705772	1.1542
					606	0.582766	1.28908	0.363671	0.801133
					607	0.591199	0.867613	0.949518	1.07972
					608	0.364947	1.10853	0.591039	1.11034
					609	1.1624	1.11957	0.531211	0.859811
					610	0.528295	0.74477	0.908536	1.05475
					611	0.392827	0.865557	0.541226	1.2075
					612	0.298015	0.991075	0.857198	1.09313
					613	0.686239	0.769159	0.621352	0.841427
					614	0.36355	1.00724	1.11159	1.21736
					615	0.631716	0.880821	0.943392	0.854462
					616	0.541896	0.965242	1.02869	0.902074
					617	0.480029	0.799117	0.547696	1.26525
					618	0.0382475	1.16886	1.01101	1.34978
					619	0.648749	1.01859	0.481805	1.09345
					620	0.896356	1.19301	1.30017	1.05794
					621	0.623274	0.690547	1.1391	1.2493
					622	0.61998	0.876607	1.12032	0.991463
					623	0.364125	-0.199974	1.00651	0.873563
					624	0.533468	1.09588	1.11649	1.25763
					625	0.218327	0.656645	0.942793	0.746998
					626	0.622197	1.22447	1.40304	0.860587
					627	0.435925	0.703195	0.694947	1.22401
					628	0.561652	1.57899	0.890137	1.1421
					629	0.731904	0.654753	0.809377	1.0999
					630	0.613216	1.04672	0.561784	1.374
					631	0.565697	1.05355	0.645082	1.09669
					632	0.772948	0.849234	0.414603	1.23185
					633	0.174578	0.839299	0.691697	1.08245
					634	0.357316	0.77011	0.894526	0.894172
					635	-0.146667	-0.0621265	1.05978	1.22053
					636	0.219655	0.884728	0.809699	0.926695
					637	0.718086	0.765574	0.719329	0.964812
					638	0.697839	1.04904	0.946639	0.889308
					639	0.728459	1.24624	0.778027	1.35946
					640	0.38971	0.850517	1.37679	0.005472
					641	0.632059	0.911037	0.581567	0.644928
					642	0.763754	1.13034	0.605661	1.07807
					643	0.0224015	0.895703	0.967971	1.10163
					644	0.22153	1.10168	1.1696	1.20711
					645	0.708351	0.742766	0.763289	1.27109
					646	0.664723	0.912677	1.06565	1.09071
					647	0.744583	0.812782	0.747618	1.00764
					648	0.75054	1.28753	0.905817	1.13861
					649	0.629368	0.959784	1.58515	1.05961
					650	0.437884	0.790841	0.676358	1.28268
					651	0.477163	0.414216	0.778998	1.00548
					652	0.818831	1.08114	1.12344	0.982918
					653	0.564536	0.4417	0.509609	1.1597
					654	0.941636	0.870815	0.400684	1.20872
					655	0.489265	0.710438	1.60915	1.25729
					656	0.640049	0.881182	0.574986	1.06721
					657	0.672184	1.11906	0.713032	0.833495
					658	0.533226	1.1044	0.812582	0.768598
					659	0.564968	0.75528	0.753133	1.03039
					660	0.654076	1.12811	0.622148	1.07479
					661	0.547108	0.973128	0.95228	1.2921
					662	0.176708	0.495418	1.74672	1.54821
					663	0.171342	0.558386	0.908048	0.85226
					664	0.886892	1.13541	0.669653	1.43076
					665	0.236241	0.669162	0.693741	1.42728
					666	0.297615	0.875893	0.699866	0.744868
					667	0.537432	0.588676	1.12596	0.841602
					668	0.411534	0.847144	0.520202	0.993696
					669	0.459756	0.628497	1.11337	1.29127
					670	0.340293	1.04011	0.77492	0.811132
					671	0.293268	1.02834	0.717272	1.30597
					672	0.682532	0.280954	0.696133	1.4665
					673	0.310356	1.15318	0.933616	1.16984
					674	0.498825	0.869122	1.13481	1.27521
					675	0.543987	0.920715	1.37477	1.34757
					676	0.881506	1.21659	0.999471	1.12189
					677	0.510084	0.938332	0.771041	1.01214
					678	0.455422	1.02983	0.921078	1.00742
					679	-0.162977	-0.0706745	0.856206	1.11401
					680	0.35481	0.89018	1.03979	0.831945
					681	0.699725	0.571256	0.798314	1.3812
					682	0.712479	0.783912	0.794954	1.27123
					683	0.778636	0.810359	1.06348	1.35728
					684	0.74742	0.651421	0.847144	1.41707
					685	0.905304	1.02282	1.53167	1.25129
					686	0.826968	1.00261	0.825617	1.14637
					687	0.54989	0.507724	0.430819	1.1452
					688	0.480868	0.835455	0.261638	1.00539
					689	0.0306645	1.06933	0.592425	1.19583
					690	0.571697	0.870318	0.834405	1.03045
					691	0.448114	1.0825	1.05262	0.971447
					692	0.501846	0.888312	0.528852	1.08589
					693	0.819341	1.15205	0.51098	1.36344
					694	0.929627	1.15303	0.301368	1.19589
					695	0.641051	0.61868	1.64985	1.14784
					696	0.520591	1.08299	0.583467	1.03934
					697	0.315814	0.842054	1.24466	1.42239
					698	0.495911	0.770839	0.796954	-0.120679
					699	0.349885	0.906212	0.819892	1.06635
					700	0.39554	0.745914	1.58293	0.920279
					701	0.677928	0.607631	0.543807	1.25568
					702	0.767998	1.58424	0.740584	0.805111
					703	0.544915	1.2461	1.15437	0.944158
					704	0.451437	1.08545	0.599656	1.05031
					705	0.749708	0.809803	1.96463	0.896267
					706	0.268878	1.01957	1.79475	1.20817
					707	0.556454	1.29896	0.83472	1.21411
					708	0.595929	0.554974	0.856088	1.85688
					709	1.00748	0.399074	0.730106	1.09376
					710	0.505507	0.704418	0.588998	1.20463
					711	0.688777	0.346568	1.23286	1.30105
					712	0.260012	1.12118	1.28034	1.13663
					713	0.680352	0.824183	0.772478	0.934342
					714	0.845017	0.775023	1.40332	1.78081
					715	1.05011	1.05319	0.58661	0.768794
					716	0.708033	1.01761	1.09052	0.963364
					717	0.482581	1.05779	0.755399	1.16739
					718	0.780691	0.796339	0.762762	1.00592
					719	0.374402	0.773005	0.626239	1.03968
					720	0.355912	0.251019	1.08543	0.92385
					721	0.498574	0.940805	0.675832	1.37757
					722	0.504503	0.889986	0.502759	1.16326
					723	0.599205	0.951765	1.27289	1.0537
					724	0.58393	0.834911	0.928822	1.11455
					725	0.288233	1.2626	0.537494	1.38396
					726	0.609501	0.45755	1.24524	1.04473
					727	0.526293	1.16849	0.938606	1.07695
					728	0.620793	0.949725	0.485041	1.32027
					729	0.715919	0.774431	0.2338	1.10556
					730	0.352579	0.9112	1.09449	1.07186
					731	0.360718	0.949237	0.510729	1.29359
					732	0.482217	0.497182	0.701373	0.987572
					733	0.590109	1.14464	0.707408	1.0446
					734	0.18492	0.849946	0.392227	1.1475
					735	1.05085	1.26223	0.731393	1.46615
					736	0.773624	0.727093	0.492358	1.07042
					737	0.364289	0.84017	1.21985	1.01452
					738	0.348191	1.07931	0.932083	1.0726
					739	0.57404	0.846442	0.71797	0.94528
					740	0.581026	0.995043	0.804638	1.07871
					741	0.0649345	0.873039	0.682684	1.08863
					742	0.550617	1.024	0.932665	0.989324
					743	0.508038	0.684111	1.04501	1.11532
					744	0.658429	1.11456	0.693973	1.22136
					745	1.02837	0.937596	1.46543	1.26281
					746	0.341776	1.15771	1.07843	0.905779
					747	0.123439	0.860426	0.878301	1.14209
					748	0.876359	0.968613	0.641482	0.891128
					749	0.557464	1.02123	0.719124	1.16336
					750	-0.800811	0.853106	0.707772	0.547996
					751	0.674518	0.980181	0.696178	1.10966
					752	0.766601	0.859143	0.847171	1.15258
					753	0.925463	0.691859	0.850289	1.15964
					754	0.917668	0.517824	1.16128	1.061
					755	0.707313	1.08265	0.811893	1.00006
					756	0.150259	0.448334	0.740918	1.04876
					757	0.395397	1.20033	0.568351	1.05792
					758	0.45906	0.745365	1.23719	0.991369
					759	0.463482	0.45755	0.608814	1.02763
					760	0.580766	0.951107	0.777223	1.28606
					761	0.674715	0.94671	0.723522	1.02244
					762	0.740437	1.14112	1.2846	1.14993
					763	0.823859	1.0627	1.31789	1.01933
					764	0.386327	1.05075	0.104023	1.16569
					765	0.552248	1.44907	1.71841	1.15212
					766	0.60465	0.948178	0.497214	0.682756
					767	0.426545	0.865767	0.834161	1.02425
					768	0.716284	0.970691	0.636844	0.946855
					769	0.360277	0.830123	0.564704	1.18019
					770	0.35797	0.783299	0.713861	0.905632
					771	0.632974	1.26921	1.28158	1.09415
					772	0.394645	0.565281	1.06557	0.995419
					773	0.812169	0.895302	0.71969	1.19674
					774	0.707874	1.16438	0.872018	1.17692
					775	0.236241	1.482	0.688301	1.31612
					776	0.924893	0.349806	0.589328	1.98319
					777	0.621433	1.73426	0.803279	1.50797
					778	0.825237	0.968986	0.908369	1.12889
					779	0.711071	1.14931	1.19661	0.92098
					780	0.634973	1.52076	1.21533	1.02583
					781	0.40265	0.582233	1.06757	1.04921
					782	0.158829	0.923069	0.992575	1.03717
					783	-0.169636	0.930304	0.869905	1.33083
					784	0.405847	0.902046	1.35168	0.975392
					785	0.459695	0.77752	0.959294	0.705796
					786	0.0892225	1.30214	0.807155	0.988011
					787	0.474513	-0.22172	0.704921	1.43872
					788	0.943194	1.79271	0.656842	1.01973
					789	0.653161	0.995771	1.13097	0.925428
					790	0.563135	1.02651	0.50593	1.00852
					791	0.50996	1.14334	0.863852	1.3398
					792	0.377897	1.08436	1.24513	1.15919
					793	0.439025	1.33287	0.9909	1.0867
					794	0.73832	0.493233	0.885151	1.24136
					795	0.331057	1.06063	0.957081	1.03023
					796	0.324513	1.00899	0.706932	0.981152
					797	0.20241	1.12089	1.74282	0.76972
					798	0.431947	1.40891	0.599918	1.31337
					799	0.565022	0.602891	0.560564	1.06696
					800	0.868955	1.28695	0.251951	1.11262
					801	0.594544	0.433039	0.993603	1.46585
					802	0.397838	0.895277	1.02272	0.999426
					803	1.13024	0.964235	0.875716	1.33063
					804	0.823467	0.59743	0.62963	1.22718
					805	0.680145	1.01159	0.212504	1.40512
					806	0.4787	0.948401	1.27574	1.28529
					807	0.920985	0.100583	0.965145	1.01007
					808	0.356585	0.56774	1.77578	1.08894
					809	0.704837	1.37534	0.690807	1.07977
					810	0.507405	0.874777	0.497231	0.986387
					811	0.75379	0.800989	0.744575	1.64269
					812	0.260993	0.982742	0.758755	1.07159
					813	0.0671145	0.926841	0.763965	1.2482
					814	0.651031	1.15375	0.662828	2.06929
					815	0.677633	0.770863	0.917616	1.05851
					816	1.06875	0.903857	1.08937	1.21099
					817	0.476642	0.697063	0.986099	0.743624
					818	1.00844	1.03587	1.10509	1.19119
					819	1.18749	1.15825	1.03792	1.00942
					820	0.294377	0.761371	0.992485	1.12787
					821	0.42624	1.47989	0.821839	0.825239
					822	0.461315	1.35074	0.79358	1.07228
					823	0.218314	1.05957	0.159959	1.36045
					824	0.366391	1.24813	1.44579	1.09054
					825	0.354723	1.18565	0.662884	1.1791
					826	0.299302	0.954081	1.16133	1.02709
					827	0.811058	0.852789	0.6238	0.949097
					828	0.59362	0.570751	0.948783	0.96457
					829	0.804872	1.24025	0.603731	1.05206
					830	0.693441	0.823816	0.427138	0.883763
					831	0.576041	0.759881	1.02381	1.38481
					832	0.450516	1.09543	0.796624	0.972789
					833	0.645352	0.564736	0.687569	1.35539
					834	0.268045	0.839416	0.806979	0.874345
					835	0.557036	1.01233	1.11325	1.339
					836	0.494014	1.16274	1.53587	1.51466
					837	0.54645	1.02561	0.575636	1.19702
					838	0.393765	0.88746	0.695283	0.919895
					839	0.591761	0.763029	1.1817	1.26584
					840	0.537025	0.867061	0.474393	0.94337
					841	0.0746765	1.00241	0.562962	0.899997
					842	0.829954	1.00108	0.50146	1.38478
					843	0.831391	1.07713	0.825977	1.1092
					844	0.601484	1.24585	0.777631	0.960631
					845	0.884335	0.445342	0.531905	0.872085
					846	0.657632	0.802763	0.941749	0.754662
					847	0.581775	0.997607	0.637428	0.920533
					848	0.6235	1.03437	0.718776	1.53016
					849	0.723712	0.955479	0.96302	1.27895
					850	0.750484	0.935057	0.916972	1.10881
					851	0.559743	0.466743	0.860644	1.04565
					852	0.82341	0.720002	1.40853	0.776054
					853	0.225085	1.21201	0.926298	1.15538
					854	0.642227	0.619024	0.90066	1.19768
					855	0.194843	0.797878	0.812582	0.952492
					856	0.539917	0.646563	0.621501	0.823232
					857	0.713256	0.419644	0.599512	1.16511
					858	0.53864	0.685397	0.977496	0.893479
					859	0.591472	0.735758	0.832981	0.932586
					860	0.0831255	1.04641	0.82791	1.23882
					861	0.713915	1.3472	0.714547	1.33086
					862	0.825964	1.07629	0.947832	1.84698
					863	0.64954	0.833808	0.940229	0.944522
					864	0.338759	0.691525	0.83854	1.15781
					865	0.729431	0.572383	0.649714	1.15061
					866	0.755167	1.14744	1.46103	0.636572
					867	0.861408	0.933177	0.486209	1.17959
					868	0.716253	1.12716	1.13639	1.17125
					869	1.04387	0.0327845	0.889871	0.830023
					870	0.695464	0.801497	0.896604	1.52
					871	-0.209151	0.982357	0.700703	1.17084
					872	0.864414	1.11032	0.977255	0.841662
					873	0.170513	0.922549	0.80852	1.0335
					874	0.468762	0.63944	0.483585	0.527881
					875	0.485677	1.13425	0.658224	0.899684
					876	0.591767	0.881822	0.603393	1.04734
					877	0.288354	0.855314	0.904516	0.967256
					878	0.395667	0.929901	0.648975	0.924863
					879	0.641536	0.631688	0.910412	0.914447
					880	0.30092	1.02177	0.826089	0.818814
					881	0.517362	-0.140458	0.835594	1.21344
					882	0.1862	0.644584	0.31345	1.061
					883	0.313103	0.698721	1.13365	1.46307
					884	1.17576	0.617372	1.39924	0.942563
					885	0.649398	0.694559	1.31334	1.12551
					886	0.534455	1.09748	1.29247	0.790953
					887	0.9141	0.905644	0.802438	0.935885
					888	0.530012	0.913608	0.913218	1.14165
					889	-0.11759	0.542665	0.850506	1.07615
					890	0.537035	0.590903	0.855493	0.85551
					891	0.205485	1.02189	0.47487	0.790622
					892	0.512703	0.583304	1.41799	1.15429
					893	0.6915	0.874415	0.674366	0.980423
					894	0.170219	0.751462	0.702688	1.24553
					895	0.499089	1.19413	0.840026	1.31089
					896	0.446748	0.739687	1.05794	1.04152
					897	0.2063	1.13284	0.92277	1.08347
					898	0.314393	0.993986	1.14761	1.1274
					899	0.440652	0.682842	0.604719	1.41339
					900	0.634356	1.0967	0.674755	0.854013
					901	0.928673	0.87168	1.50551	1.18451
					902	0.773542	0.449904	0.508519	0.988036
					903	0.659808	0.95377	0.925175	1.14183
					904	0.585623	1.38389	0.607814	1.16244
					905	0.82294	0.968709	1.1775	1.02115
					906	0.443526	0.335484	1.04907	1.27776
					907	0.511196	1.04834	0.777831	1.63132
					908	0.26436	0.768649	0.897731	0.907265
					909	0.679192	1.33445	0.704972	1.28013
					910	0.397077	0.655341	0.734494	1.08244
					911	0.530053	1.02266	0.821619	1.36798
					912	0.871471	0.756472	0.68607	1.23923
					913	0.684116	0.924483	0.497132	1.71775
					914	0.703417	0.842442	0.702213	1.04077
					915	0.577017	0.777383	1.88883	0.958441
					916	1.06125	0.789597	0.73563	0.957563
					917	0.592882	0.866072	0.503086	1.28807
					918	0.511673	0.953868	0.778212	1.36716
					919	0.176656	1.38805	0.683088	1.19794
					920	0.21068	1.02734	0.87456	0.96159
					921	0.55266	0.973599	0.645337	1.0982
					922	0.867082	1.19562	0.69372	1.08039
					923	0.473427	0.960191	0.835921	1.12994
					924	0.26606	0.759216	0.852016	0.990492
					925	0.549728	0.612748	0.748906	1.40885
					926	0.59878	0.786762	0.777628	0.946216
					927	0.770092	0.981494	0.959132	1.24323
					928	0.81806	0.940165	0.682263	0.992695
					929	0.70811	1.05846	0.678418	1.52374
					930	0.599265	0.921976	0.479689	1.07638
					931	0.698111	0.939272	0.828139	0.81232
					932	0.107652	1.15294	0.965948	1.2493
					933	0.421204	0.878631	0.681917	0.958979
					934	0.558002	0.864683	0.622247	1.17628
					935	0.68664	1.0905	0.716414	0.979971
					936	0.651739	0.198261	0.093608	1.14391
					937	0.50454	1.3121	0.594084	1.10943
					938	0.260371	1.30045	0.477968	0.809788
					939	0.658372	0.425169	-0.085929	1.02647
					940	0.34408	0.741955	0.85996	1.22878
					941	0.661868	0.794288	0.638518	1.41578
					942	0.638583	0.709931	0.516554	1.17599
					943	0.83379	1.02716	0.642024	0.888172
					944	0.621101	0.384817	0.606906	1.30965
					945	0.263874	0.782572	1.47661	1.30837
					946	0.886745	0.254055	0.726517	1.52066
					947	0.812722	0.974813	0.613683	0.965562
					948	0.322593	0.821676	0.825856	1.17591
					949	0.481484	1.24468	0.807155	1.23016
					950	0.373522	1.03182	1.37883	1.01867
					951	0.492811	0.954745	0.641854	1.08402
					952	0.482452	0.793663	0.577723	1.17937
					953	1.16065	1.23389	1.10603	1.00942
					954	0.840395	0.891989	0.822126	0.98682
					955	0.531788	1.15362	1.37206	1.12328
					956	0.443632	0.987975	0.733108	1.19606
					957	0.336325	0.59612	0.569563	0.963771
					958	0.6349	0.910599	1.17751	1.16819
					959	0.769597	0.762286	0.666816	1.02819
					960	0.819801	0.650003	1.10861	1.06363
					961	0.614467	0.790806	1.27205	1.11756
					962	0.641648	1.43794	1.13363	1.15861
					963	0.421579	1.27913	0.743202	0.885119
					964	0.662369	0.96578	0.583082	1.81268
					965	0.697971	0.709975	0.745062	0.931785
					966	0.388741	0.872408	0.507394	1.12811
					967	0.670696	0.879941	0.824668	0.958119
					968	0.445548	0.945011	0.5268	1.17821
					969	0.676361	0.838492	0.705222	0.947953
					970	0.781708	0.74419	0.424797	0.862968
					971	0.516251	0.964807	0.766469	1.23625
					972	0.759302	0.867845	0.48217	1.1134
					973	0.615193	0.849341	0.880181	1.07313
					974	0.451479	1.08545	1.12667	0.892702
					975	0.532614	1.03481	0.796705	1.16959
					976	0.658268	1.17111	0.596321	1.20607
					977	0.194629	0.68289	0.814162	1.00127
					978	0.627847	1.13049	1.31854	1.07794
					979	0.264122	0.782972	0.872448	1.0408
					980	0.681204	1.07402	0.727035	1.182
					981	0.77785	0.937979	0.741488	1.43837
					982	0.570707	1.21014	0.567239	1.10405
					983	0.311983	1.00212	0.583531	1.11539
					984	0.391026	0.761343	1.319	1.43561
					985	0.471677	0.623476	0.602775	1.38355
					986	0.877774	0.719881	0.780575	0.906949
					987	0.851766	1.03225	1.29113	1.06193
					988	0.535358	0.998147	0.565752	1.21115
					989	0.671818	1.22286	1.56555	1.05429
					990	0.445229	0.847384	0.755448	1.11175
					991	1.17681	0.539367	1.05906	1.38864
					992	0.481941	0.904556	0.515629	1.38173
					993	0.659782	1.13375	0.950592	1.22206
					994	0.539167	0.82429	0.1644	1.32336
					995	0.579777	0.927777	0.783329	1.03634
					996	0.655481	0.885271	0.786076	1.13335
					997	1.08942	0.623113	0.632574	1.17659
					998	-0.139172	0.899325	-0.106887	0.889254
					999	0.793771	1.00065	0.738148	1.08588
					1000	0.62664	1.10123	0.547416	-0.084136
					1001	0.80909	0.682281	0.911973	0.989768
					1002	0.697431	1.05098	1.20214	1.01319
					1003	0.690871	0.840083	0.794244	1.21125
					1004	0.536903	1.09831	1.09648	1.83855
					1005	0.379365	1.0584	1.07376	0.961768
					1006	0.0520955	0.744274	0.339088	1.24563
					1007	0.548418	0.938945	1.1938	0.933618
					1008	0.788957	0.883895	0.493217	1.24176
					1009	0.552042	1.0657	0.971428	1.18276
					1010	0.126827	0.902679	0.789328	0.754216
					1011	0.349948	0.601981	0.738328	0.501897
					1012	0.937986	1.03953	0.730935	0.929641
					1013	0.615726	1.31743	0.496098	1.14256
					1014	0.550348	1.64337	1.33512	1.14033
					1015	0.314086	0.678245	0.990042	0.907316
					1016	0.691157	1.06849	0.695	1.02335
					1017	0.812431	0.931692	0.572863	1.21805
					1018	0.670575	1.13096	0.860541	1.06085
					1019	1.00518	1.12982	0.423491	0.689295
					1020	0.377472	0.23785	1.01376	0.974648
					1021	0.36422	0.305752	0.457157	0.89548
					1022	0.696059	1.19003	0.872129	1.1397
					1023	0.739925	0.660774	0.591021	0.813809
					1024	0.298733	1.07628	0.721156	1.0054
					1025	0.677053	0.974616	0.481667	1.25076
					1026	0.281316	1.14475	0.753801	0.736945
					1027	0.589731	0.910812	0.918508	0.941965
					1028	0.73895	0.79534	0.766923	0.907606
					1029	0.719703	1.00018	0.94324	1.3826
					1030	0.603079	0.644491	0.931817	1.01146
					1031	0.540876	1.15536	0.350626	1.45277
					1032	0.477515	1.57226	0.666686	1.30748
					1033	0.362933	0.731919	0.619099	1.29827
					1034	0.83758	0.460801	1.59069	0.833404
					1035	0.642359	0.926393	0.565521	1.36272
					1036	0.700856	1.50269	0.582198	1.73042
					1037	0.17647	1.03184	0.794686	0.82367
					1038	1.16884	0.761727	0.704811	1.39154
					1039	0.612355	1.09446	0.130034	1.00171
					1040	0.486157	1.24166	1.01832	0.850386
					1041	0.592761	0.287508	0.606889	1.06776
					1042	0.258309	0.506331	0.765628	1.02139
					1043	0.451927	0.759064	0.841292	1.29131
					1044	0.595698	0.822393	0.974847	0.931974
					1045	0.261578	0.8022	0.951561	1.00157
					1046	0.435613	1.05516	0.6593	1.07217
					1047	0.701127	0.682928	1.45042	1.24577
					1048	0.542977	1.07917	0.800463	0.842278
					1049	0.585937	1.20005	0.538193	1.05329
					1050	0.492486	0.442402	0.942292	1.01032
					1051	0.470163	0.675872	1.1176	0.921726
					1052	0.386254	0.9221	0.808914	1.27985
					1053	0.115107	0.84855	0.741091	1.07038
					1054	0.581838	0.728348	1.16235	1.40272
					1055	0.629959	0.837522	1.01931	1.02682
					1056	0.556089	1.10316	1.07968	1.04482
					1057	0.459893	1.24075	0.778824	1.07709
					1058	0.734255	0.910403	0.78304	1.0517
					1059	0.698635	0.549432	0.899433	0.893727
					1060	0.771856	1.00538	0.625632	0.831838
					1061	0.62664	0.673089	0.583612	0.719154
					1062	0.700437	0.755004	0.720436	0.995571
					1063	0.915924	1.05184	0.892223	0.720638
					1064	0.563379	0.191948	1.05148	1.09578
					1065	0.619071	0.833481	0.831521	0.973452
					1066	0.594469	0.747197	0.199511	1.40175
					1067	0.859927	1.01411	0.957819	1.06489
					1068	0.571149	1.02918	0.950464	1.274
					1069	0.90054	0.93721	0.970976	0.990765
					1070	0.805092	0.633204	0.80423	0.806294
					1071	0.756965	1.21465	0.74031	1.06123
					1072	0.706407	1.89035	0.506103	0.767548
					1073	0.707143	0.971431	0.502607	1.1516
					1074	0.768199	1.22814	1.1115	1.29317
					1075	0.295131	0.947422	0.994898	1.23996
					1076	0.690038	0.907508	0.640189	1.07257
					1077	0.36884	0.901128	0.681585	0.707452
					1078	0.697863	1.00673	0.897316	1.17893
					1079	0.753678	1.15396	0.71006	1.03964
					1080	0.316771	0.247175	0.628827	0.859025
					1081	0.703163	1.16076	0.659141	1.34705
					1082	0.911965	1.15402	0.776097	1.58753
					1083	0.960776	0.995108	1.14369	1.17201
					1084	0.537973	1.005	0.69473	1.2561
					1085	0.659239	1.00801	0.680529	1.25358
					1086	0.850998	0.76195	0.549491	1.84226
					1087	0.598306	1.00578	0.543916	1.35346
					1088	0.452087	0.735201	1.33188	1.18669
					1089	0.852855	1.18682	0.652475	1.15325
					1090	1.03339	1.22074	0.987024	0.937049
					1091	0.791737	1.07995	0.68308	1.1302
					1092	0.527024	0.864496	0.747131	0.948127
					1093	0.364913	0.915565	1.03994	1.13637
					1094	0.577994	0.825374	0.69638	0.940993
					1095	0.603678	0.587538	0.527938	1.72645
					1096	0.957932	0.880703	1.50175	0.876936
					1097	0.586852	1.05607	1.10984	1.22117
					1098	0.655967	0.97358	0.818985	1.13543
					1099	0.585086	0.943361	0.936186	1.48333
					1100	0.318803	0.303589	0.91184	0.943382
					1101	0.478746	1.46935	0.588175	1.19896
					1102	0.706827	1.04611	0.260297	1.33626
					1103	0.557684	0.755325	0.651551	0.786655
					1104	0.685111	1.12582	0.834489	1.35035
					1105	0.762431	0.86144	0.662141	1.10103
					1106	0.324297	0.257806	1.17442	1.21891
					1107	0.761892	0.445001	0.931025	1.13467
					1108	0.975799	0.747877	0.827572	0.98199
					1109	0.834911	1.01958	1.09912	1.2638
					1110	0.727426	0.990183	0.620705	1.26873
					1111	0.488867	0.932931	0.692909	1.10573
					1112	0.762368	1.03011	0.636063	1.24714
					1113	0.764929	0.895454	1.53691	0.45781
					1114	0.141501	0.985499	0.879998	0.87469
					1115	0.598461	1.25493	0.717704	1.11325
					1116	0.616858	0.972998	0.873101	1.09531
					1117	0.407782	1.11092	0.508906	1.14152
					1118	0.45822	0.973674	0.998597	1.30204
					1119	0.375063	1.14464	0.460935	1.14654
					1120	0.394613	1.66982	1.68629	1.24927
					1121	0.748684	0.932982	0.877518	1.16344
					1122	0.485042	1.06731	1.0458	0.996637
					1123	0.407092	0.825624	0.850687	1.21312
					1124	0.824455	0.650899	1.24007	1.58714
					1125	0.589064	0.590715	1.09482	0.947274
					1126	0.461547	1.01952	1.13685	1.1951
					1127	0.696742	0.891952	0.785633	0.970293
					1128	0.482405	1.06181	0.993617	1.4648
					1129	1.02589	1.30554	0.389717	0.888631
					1130	0.765657	0.971241	0.886979	1.25612
					1131	0.455136	0.906167	1.24344	1.0365
					1132	0.682433	0.793478	0.866067	1.15858
					1133	0.669166	0.908763	0.861621	1.07919
					1134	0.893395	0.8908	1.35326	0.662809
					1135	0.334558	1.06449	0.761506	1.43646
					1136	0.524419	0.883604	1.18737	1.49656
					1137	0.602887	1.12537	0.652255	1.08977
					1138	0.382186	1.07054	0.68642	1.4245
					1139	0.625468	0.424916	1.75622	1.08049
					1140	0.724755	0.679732	0.586996	0.974954
					1141	0.719874	0.863511	0.867848	1.3068
					1142	0.444118	0.90901	1.2494	1.15157
					1143	0.407883	1.50797	1.52361	0.505773
					1144	0.583936	0.907126	0.523607	1.09926
					1145	0.91199	0.573188	0.55948	1.05109
					1146	0.56113	0.754139	1.01763	1.05929
					1147	0.450278	1.18366	1.12153	1.38532
					1148	0.807715	1.06325	0.345279	0.899988
					1149	0.905989	0.93919	1.56329	1.18292
					1150	0.603237	1.11377	1.02389	1.1753
					1151	0.333225	0.910021	1.25496	0.93277
					1152	0.50257	1.01898	0.817179	1.17449
					1153	0.796586	0.603326	1.07408	1.40643
					1154	0.332672	0.841974	0.668137	1.07492
					1155	0.205003	1.22531	0.937974	1.52239
					1156	0.427644	1.02627	0.715199	1.04463
					1157	0.424708	0.784049	0.669798	1.19471
					1158	0.657601	1.38601	1.353	1.302
					1159	0.467441	1.14122	0.604999	1.1333
					1160	0.286903	0.24722	0.706679	1.27184
					1161	0.529907	1.35551	1.23213	1.34831
					1162	0.504448	0.543341	0.348361	1.16773
					1163	0.770056	0.779902	0.40426	1.16935
					1164	0.548244	1.01698	1.39098	0.855348
					1165	0.648864	0.968724	0.638199	1.28645
					1166	0.328412	0.595875	1.24654	1.32906
					1167	0.770038	0.445328	0.976578	1.26184
					1168	0.679154	1.23773	0.988285	0.986539
					1169	0.61041	0.965039	0.75016	1.0833
					1170	0.405278	1.30218	0.760029	1.01788
					1171	0.52204	0.934352	0.799474	1.18929
					1172	0.414155	1.06976	0.980454	1.07771
					1173	0.298534	0.713673	1.05167	1.16886
					1174	0.957478	0.800315	0.48012	0.829843
					1175	0.40218	0.979842	0.750403	1.49207
					1176	1.03489	1.25865	0.676417	1.10552
					1177	0.50117	0.992365	1.29635	0.992512
					1178	0.166708	0.80197	0.709898	1.05766
					1179	0.606998	0.654366	0.758256	1.1011
					1180	0.583456	0.460931	0.266472	1.11037
					1181	0.826965	0.652993	1.57367	1.1987
					1182	0.373815	-0.801438	0.541919	1.16419
					1183	1.28944	1.05787	0.627316	0.817462
					1184	0.598966	0.84945	0.760559	1.00877
					1185	0.742918	0.804306	1.17348	1.34974
					1186	0.638096	0.735267	0.695091	1.1974
					1187	0.430427	2.08664	0.437837	1.24239
					1188	0.730034	0.940544	0.821904	0.995047
					1189	0.753355	1.03121	0.702719	0.974305
					1190	0.755325	0.981341	0.604671	1.43153
					1191	0.269561	0.636643	0.981262	1.21881
					1192	0.503491	0.75734	0.751932	1.00335
					1193	0.278841	0.989738	1.19887	1.21302
					1194	0.344995	0.552209	0.876337	0.823953
					1195	0.51578	1.08307	0.536235	0.729606
					1196	0.894018	0.936395	0.196951	1.16895
					1197	-0.25737	0.87019	0.851913	1.0718
					1198	0.634597	0.792764	0.608375	1.97919
					1199	0.651341	0.62824	0.545064	-0.179801
					1200	0.633407	0.332672	0.827063	1.09992
					1201	0.838072	1.03677	0.699824	1.46403
					1202	0.777122	1.00806	0.920006	1.26002
					1203	0.810317	1.21123	0.622338	1.10641
					1204	0.57635	0.856976	0.653293	1.18763
					1205	0.784628	0.834259	1.01368	1.27883
					1206	0.652847	1.18431	0.730281	2.21561
					1207	0.432614	0.86788	0.735624	0.877529
					1208	0.546529	0.717377	1.03817	0.842181
					1209	0.732059	1.20231	0.681927	0.794898
					1210	0.537054	0.823226	1.00659	0.939819
					1211	0.512381	0.788122	0.473234	1.37948
					1212	0.674204	0.185346	0.841592	1.14696
					1213	0.642896	1.028	0.779741	0.821867
					1214	1.16161	1.0479	0.539201	0.780676
					1215	0.770762	0.838934	0.28968	0.908622
					1216	0.554433	0.969907	0.809379	1.08968
					1217	0.521636	0.883425	0.726394	0.920666
					1218	0.434529	1.04825	1.61738	1.14781
					1219	0.801234	0.970176	0.744965	1.03422
					1220	0.624189	1.02971	0.694891	1.22412
					1221	0.464	0.990827	0.572979	0.998031
					1222	0.376283	1.1244	0.768891	1.44363
					1223	0.973032	1.03133	1.27169	0.872918
					1224	0.361933	0.770153	0.494402	1.008
					1225	0.390043	0.83123	0.850858	0.831273
					1226	0.657317	-0.121244	0.80993	1.30067
					1227	0.596477	0.845727	1.10644	1.2637
					1228	0.701971	0.282136	0.758961	1.26094
					1229	0.62973	0.907003	1.11017	1.11294
					1230	0.477343	1.46656	0.395852	0.748918
					1231	0.455845	0.994072	0.677358	0.733166
					1232	0.685127	0.699462	0.354729	1.40139
					1233	0.616164	1.30328	1.09326	0.930212
					1234	0.452115	0.909719	0.641874	1.12638
					1235	0.391333	1.10021	1.08103	0.580046
					1236	0.336874	0.683598	0.795484	0.721241
					1237	0.51045	0.941938	-0.217491	1.20264
					1238	0.623434	0.787575	1.04531	0.934112
					1239	0.938151	1.18212	0.821339	1.01667
					1240	0.820087	0.777019	1.1484	1.32896
					1241	0.730403	0.859531	0.754549	1.30708
					1242	0.583558	0.745946	0.827608	1.11187
					1243	1.64488	1.04169	0.69126	1.23964
					1244	0.694979	0.899879	0.643741	1.6099
					1245	0.698194	1.44371	0.959258	1.09419
					1246	0.559317	0.892833	0.870737	0.851027
					1247	0.809739	1.13874	1.14708	1.22474
					1248	1.05622	0.393894	0.423033	1.16043
					1249	0.801199	0.877625	0.965404	1.19031
					1250	0.742576	0.793886	0.685688	1.19257
					1251	0.240205	0.870537	0.961541	1.1633
					1252	0.670985	1.19921	1.06173	1.17051
					1253	0.853434	1.18187	0.606057	1.31605
					1254	0.65339	1.22656	1.07872	0.774407
					1255	0.551726	0.778636	0.943382	1.19528
					1256	0.801831	0.956099	0.547392	1.34338
					1257	0.785189	0.839788	0.95232	1.01026
					1258	1.2393	0.836118	0.961744	1.07463
					1259	0.265555	0.307074	1.14111	1.06113
					1260	0.727906	1.03616	0.885954	0.682778
					1261	0.560072	0.956195	0.828262	1.19535
					1262	0.582201	0.97037	1.68872	1.21939
					1263	0.50853	0.850746	1.19336	0.976942
					1264	0.816375	0.674518	0.661858	1.0504
					1265	0.283737	0.644863	0.788381	1.27342
					1266	0.625721	1.96989	0.790821	1.17105
					1267	0.738754	0.949058	0.327659	1.07625
					1268	0.442869	0.860106	0.39196	1.11425
					1269	0.229644	1.63247	0.957375	0.89895
					1270	0.379654	0.884658	0.545795	1.21647
					1271	0.134051	0.754841	0.878257	1.05812
					1272	0.757035	0.906238	0.522405	0.934282
					1273	0.567843	1.19715	0.959511	1.08339
					1274	0.59611	1.22421	0.82842	0.828082
					1275	0.721273	0.921227	0.765886	0.922239
					1276	0.717574	0.960776	0.89783	1.10357
					1277	0.708106	0.630942	0.962642	1.05902
					1278	1.13296	1.52714	0.57016	0.985072
					1279	0.249413	0.527383	1.34061	1.26313
					1280	0.580434	0.944795	0.647119	1.2768
					1281	0.571729	0.4838	1.07721	1.11717
					1282	0.421173	1.16548	1.1744	0.921743
					1283	0.448086	1.18682	0.623367	1.36236
					1284	0.441707	0.932945	0.952796	0.919985
					1285	0.76878	0.949925	0.5066	1.0914
					1286	0.691258	1.0985	0.82148	1.08876
					1287	0.346515	1.01207	0.392648	0.755506
					1288	0.299181	1.341	0.396075	1.42844
					1289	0.509065	1.15217	1.1627	1.16939
					1290	0.330028	1.09366	1.06985	0.225914
					1291	0.848434	0.879667	0.787965	1.31158
					1292	0.379728	0.550131	1.17084	1.0156
					1293	0.4988	0.905118	0.721808	1.06669
					1294	0.493385	0.68561	0.963066	1.22098
					1295	0.373589	0.970201	0.969621	1.06961
					1296	0.671555	0.763776	0.801686	0.842535
					1297	0.410326	0.664546	0.918897	1.11215
					1298	0.604885	1.08996	0.782228	0.875624
					1299	0.122422	0.630427	-0.045858	1.17427
					1300	0.303057	0.86123	0.923839	1.64789
					1301	0.636281	0.993331	1.39811	1.08536
					1302	0.364255	0.882898	0.89959	1.19984
					1303	0.663179	0.785761	0.655679	0.496054
					1304	0.267573	0.892159	0.902585	1.42387
					1305	0.901042	0.406961	1.21332	0.787363
					1306	0.587733	0.893786	1.06517	1.52128
					1307	0.853507	1.01896	1.00498	1.5086
					1308	0.451682	0.885332	0.771646	1.37861
					1309	0.356767	1.24265	0.800233	1.05723
					1310	0.547627	0.693404	1.48054	1.29592
					1311	0.568384	1.04903	0.60147	1.22884
					1312	0.728802	1.06123	1.83462	1.55283
					1313	0.212056	0.745447	0.834933	1.16935
					1314	0.342561	1.01158	0.588975	0.982959
					1315	0.30884	1.01192	0.921672	1.02147
					1316	0.692889	0.998844	0.644508	1.07982
					1317	0.400519	1.10365	0.907891	1.00838
					1318	0.375489	1.26106	0.384382	1.04487
					1319	0.28171	0.982027	1.17598	1.83362
					1320	0.52446	0.982647	0.856904	1.27154
					1321	0.594226	1.12599	0.484831	1.38713
					1322	0.393517	1.10018	0.655629	1.11781
					1323	0.183909	0.377224	1.05417	1.28699
					1324	0.554377	1.09965	0.527099	1.13833
					1325	0.81555	1.23193	0.839193	1.00231
					1326	0.530335	0.949646	0.610552	1.17833
					1327	0.558541	1.00502	0.784302	1.17453
					1328	0.380868	0.894961	0.841252	1.01636
					1329	0.491349	0.964805	1.64123	1.0378
					1330	0.466703	0.676395	0.85951	-0.218666
					1331	0.63958	0.79345	0.581971	0.251679
					1332	0.319487	0.912557	0.901278	0.992464
					1333	0.0866635	1.21345	0.655648	1.11265
					1334	0.444837	0.992797	0.392761	1.03293
					1335	0.721078	0.408417	1.08179	0.700844
					1336	0.584437	1.06485	0.648714	1.19749
					1337	0.559771	0.934602	0.650005	0.927478
					1338	0.54304	0.982812	0.752637	1.18383
					1339	0.786092	1.01434	0.805863	1.25334
					1340	0.160367	0.951804	0.608387	1.49417
					1341	0.28259	0.816507	0.401861	0.917014
					1342	0.854909	0.729276	0.537676	1.25863
					1343	0.734606	0.958867	0.618323	1.20991
					1344	0.407628	0.901103	0.878147	0.917068
					1345	0.619933	0.987175	0.842949	0.900352
					1346	0.541521	0.722486	0.311525	0.969323
					1347	0.57402	0.689441	0.857956	1.31838
					1348	0.888149	0.94681	0.507701	0.931659
					1349	1.01911	0.603011	0.950495	0.916362
					1350	0.794511	0.782579	0.228053	0.876256
					1351	0.360795	0.698655	0.986498	1.11557
					1352	0.716681	1.33847	0.838816	1.12397
					1353	0.619761	0.405481	0.735353	1.04792
					1354	0.371394	1.28484	0.933405	-0.268666
					1355	0.769476	0.971386	0.506173	1.06073
					1356	0.625524	1.09582	0.619465	1.27726
					1357	0.308588	0.800722	0.707945	1.03774
					1358	0.726035	0.972595	0.94225	1.13149
					1359	0.596215	1.22143	0.755603	0.910827
					1360	0.968981	1.1054	1.31719	1.21055
					1361	0.0856065	0.453709	0.903844	1.05629
					1362	0.250026	0.92482	0.731756	0.830015
					1363	0.832223	0.486014	0.69391	1.14905
					1364	0.402752	1.10314	0.63859	2.2848
					1365	0.380331	0.865104	1.69336	1.25257
					1366	0.372573	1.13217	0.911344	1.11013
					1367	0.599529	1.06414	0.87034	1.31542
					1368	0.517896	0.67692	1.33059	1.37033
					1369	0.416016	1.11414	1.13474	1.00944
					1370	0.223086	0.508635	1.47482	1.2982
					1371	0.310377	1.16114	1.22913	1.12255
					1372	0.294708	0.789494	0.639394	0.810722
					1373	0.143301	0.906519	0.854542	0.928753
					1374	0.940388	0.680986	0.841092	1.0322
					1375	0.492722	0.860159	0.994712	1.0281
					1376	0.519482	0.834142	0.667991	0.885051
					1377	0.554952	0.893177	1.02742	1.11978
					1378	0.653698	0.924773	0.970238	1.396
					1379	0.880487	0.733183	0.891829	1.45575
					1380	0.812361	1.15287	1.16449	0.95516
					1381	0.324691	0.509667	0.841085	1.11987
					1382	0.476416	0.991034	0.829091	0.702279
					1383	0.421354	0.791966	0.943571	0.954003
					1384	0.445058	0.432115	0.364593	1.07678
					1385	0.414148	1.09	0.87056	1.25875
					1386	0.850324	1.42779	0.858535	1.36173
					1387	0.798288	1.06572	0.818556	1.32843
					1388	0.644122	1.34398	0.819028	0.916362
					1389	0.775696	0.743704	0.244499	1.48958
					1390	0.417701	1.20195	0.684183	1.42731
					1391	0.745518	1.2299	1.24561	1.01125
					1392	0.820431	1.16222	0.918933	1.28656
					1393	0.5775	1.02234	0.714684	1.3672
					1394	0.601613	0.730912	1.17636	1.15672
					1395	0.57903	0.845176	0.952866	0.886563
					1396	0.670413	0.725723	0.538956	0.945152
					1397	0.678627	1.1652	0.814155	1.05691
					1398	0.11204	0.970027	0.96519	1.19007
					1399	0.510818	1.00639	0.879323	0.96596
					1400	0.311867	0.78897	0.608609	0.759211
					1401	0.346622	0.729739	1.11802	1.40923
					1402	0.84777	0.894548	0.420867	0.949884
					1403	0.526913	0.853287	0.648297	1.33573
					1404	0.426367	0.75936	1.05634	0.973286
					1405	0.642738	0.903584	0.712672	1.25826
					1406	0.594913	0.909637	0.48209	1.30707
					1407	0.6564	1.02335	0.631128	1.0888
					1408	0.665533	0.861805	0.756197	1.51616
					1409	0.64784	0.669442	0.852946	0.830038
					1410	0.636542	0.971552	1.68785	1.17176
					1411	0.576771	0.896525	0.76926	0.827422
					1412	0.504187	0.489278	0.960188	1.16705
					1413	0.411412	0.884092	0.891767	0.935092
					1414	0.809644	0.789015	0.971702	1.13424
					1415	0.832812	0.890729	0.682857	0.976992
					1416	0.585849	1.24539	1.17669	1.00375
					1417	0.414682	1.02574	0.661423	0.900621
					1418	0.458662	1.25349	0.776167	0.958808
					1419	0.403442	0.0011575	0.242658	0.963607
					1420	0.453807	0.607987	1.00529	1.35885
					1421	0.469234	0.913011	0.452061	0.663517
					1422	0.612342	0.896721	0.773923	0.857227
					1423	-0.515283	0.886676	0.632981	1.30804
					1424	0.589645	0.922622	0.580798	1.51786
					1425	0.856522	0.381024	0.571846	1.05293
					1426	0.37168	1.15442	1.00051	1.01031
					1427	0.385986	0.850193	0.510247	1.47184
					1428	0.351187	0.63694	0.760616	1.26236
					1429	0.633832	0.842721	0.948477	1.06062
					1430	0.738632	0.732081	0.955614	1.06514
					1431	0.214944	1.0075	0.899529	0.976401
					1432	1.01345	0.538611	0.853792	1.09523
					1433	0.798244	0.855477	0.674043	1.13731
					1434	0.678589	0.721797	0.805898	1.29486
					1435	0.669077	0.1242	0.636704	1.02797
					1436	0.498549	0.880499	0.720691	1.27845
					1437	0.619704	0.853611	0.754195	1.32663
					1438	0.0200605	0.576098	1.34436	0.925671
					1439	0.801719	0.887321	0.797405	1.37905
					1440	0.491075	1.21255	0.576161	1.4434
					1441	0.283232	0.765387	1.03095	1.06437
					1442	0.686766	0.856569	0.836755	1.02489
					1443	0.802326	0.744519	0.914274	1.12484
					1444	0.59782	1.0418	0.597168	0.968723
					1445	0.654915	0.922399	0.501815	1.045
					1446	0.66498	0.850065	0.596822	0.67979
					1447	0.199815	0.648704	0.959271	2.13158
					1448	0.0904315	0.507854	0.809627	0.999031
					1449	0.669191	1.00586	0.98006	1.07174
					1450	0.452928	0.85648	0.598744	1.44977
					1451	0.417414	1.1614	0.991508	1.10206
					1452	0.756039	0.794641	-0.157679	0.919616
					1453	0.458654	0.543936	0.691482	0.749499
					1454	0.740449	0.997166	1.17861	1.14204
					1455	0.75325	1.02343	0.629943	0.938532
					1456	0.60669	0.706862	1.23739	1.0741
					1457	0.653803	0.76342	0.516474	1.2521
					1458	0.39879	0.949843	0.945605	1.10171
					1459	1.50475	0.826295	0.966695	0.957651
					1460	0.681362	1.1229	1.16197	1.00929
					1461	0.964067	1.11596	0.824335	1.13674
					1462	0.482673	1.24442	0.658159	1.4653
					1463	0.768754	0.684775	0.853969	0.731727
					1464	0.674262	1.32215	1.02737	0.770356
					1465	0.727315	-0.0610065	0.801387	0.728534
					1466	0.510977	1.06412	0.682331	1.17186
					1467	0.767722	0.996633	1.38053	1.01111
					1468	0.551698	0.857069	0.539116	2.02707
					1469	0.828531	1.46224	0.649018	1.04374
					1470	0.502395	1.02561	0.667984	1.24381
					1471	0.594807	0.476463	1.04367	0.878039
					1472	0.635763	0.6586	0.505984	1.23079
					1473	0.995615	0.675411	0.983848	1.01462
					1474	0.812392	0.74925	0.370227	0.978326
					1475	0.803471	1.26892	1.00616	0.865096
					1476	0.402054	0.726709	0.787963	0.947417
					1477	0.503142	0.617524	0.699288	1.01084
					1478	0.7637	0.989087	0.789261	0.990404
					1479	0.309036	0.913474	1.20571	1.46029
					1480	0.334971	0.308392	1.14941	1.11456
					1481	0.488686	0.716345	1.37634	1.02517
					1482	0.715147	1.12876	0.668163	0.810059
					1483	0.427984	0.654604	1.28508	1.40083
					1484	8.85e-05	1.14725	0.655587	1.10847
					1485	0.781793	0.813027	0.577058	1.41119
					1486	0.685029	1.16496	0.831201	1.30994
					1487	0.581385	0.893259	0.839953	1.26825
					1488	0.737086	0.737079	1.2259	1.15038
					1489	0.855861	0.604215	1.26586	1.11258
					1490	0.977541	0.690077	0.95403	1.00137
					1491	0.912052	0.992665	1.01724	0.881072
					1492	0.549694	1.22158	1.71867	1.33235
					1493	0.546141	1.04348	0.42279	1.02607
					1494	0.693082	0.921868	0.852072	0.988379
					1495	0.897039	0.557893	1.34017	1.12935
					1496	0.283788	1.03593	0.766905	1.47203
					1497	1.01884	0.147247	0.693134	1.06732
					1498	0.125938	0.911237	0.59779	1.26958
					1499	0.464143	0.909335	0.907895	1.15754
					1500	0.883798	0.838943	0.914278	1.36308
					1501	0.569427	0.920591	0.584971	0.91611
					1502	0.704821	0.41657	0.753693	0.931466
					1503	0.5099	0.413558	1.17284	1.10609
					1504	-1.82959	0.587456	0.368553	1.11719
					1505	0.689908	1.12638	0.739139	1.11817
					1506	0.140039	0.706035	0.357213	1.75814
					1507	0.299191	0.210007	0.802315	1.10489
					1508	0.346372	1.05767	1.45797	1.16623
					1509	0.317126	1.21161	0.792469	1.04187
					1510	0.691201	0.76253	0.748634	1.00056
					1511	0.290371	1.29588	0.555227	1.36798
					1512	0.568137	0.858495	1.05687	1.1006
					1513	0.895019	0.523213	0.828857	0.954896
					1514	0.302909	0.782572	0.597755	1.00597
					1515	0.379835	1.28207	0.555951	1.30476
					1516	0.319858	0.724714	1.07996	1.10012
					1517	0.586718	1.15519	0.952218	1.01866
					1518	0.307572	0.661968	0.900777	1.17568
					1519	0.486221	0.965216	0.952976	0.832838
					1520	0.750924	0.934046	0.803844	1.22735
					1521	0.713387	0.753572	0.874085	1.0721
					1522	0.464321	0.38827	1.18771	0.905086
					1523	0.783729	1.29793	1.52531	1.37193
					1524	0.768784	0.726219	0.900956	1.12072
					1525	0.0236425	1.22033	1.06755	1.46233
					1526	0.476191	0.951654	0.940889	1.12779
					1527	0.771296	1.00091	0.834912	1.01884
					1528	0.71706	0.863136	0.85165	1.05612
					1529	0.638124	1.22437	0.748461	0.539136
					1530	0.621476	0.616038	0.759136	0.900642
					1531	1.12968	1.20613	0.487446	1.21282
					1532	0.534703	0.711205	0.655767	1.30649
					1533	0.515434	1.22803	0.757035	1.09957
					1534	0.591605	0.584365	0.626272	0.739922
					1535	-0.499154	0.80055	0.856928	1.7929
					1536	0.846625	1.15194	0.57698	1.11085
					1537	0.0897065	1.06629	1.08256	0.984254
					1538	0.527977	0.891057	1.05648	1.94325
					1539	0.597521	0.606036	1.06428	0.926401
					1540	0.593575	1.07272	0.623503	1.11471
					1541	0.840182	0.839554	0.526139	1.19861
					1542	0.14922	0.58189	0.680699	0.983604
					1543	0.757807	1.02089	0.722528	1.30955
					1544	1.13688	1.11289	1.51249	1.30018
					1545	0.590455	0.597105	0.535467	0.787527
					1546	0.77685	1.1042	0.606091	1.22064
					1547	0.893061	1.10843	0.522468	1.18599
					1548	0.591421	1.06962	0.526614	0.811569
					1549	0.55301	1.09864	0.840329	1.20309
					1550	0.701396	0.915409	0.781397	1.34074
					1551	0.915178	0.710808	1.12999	1.02524
					1552	0.778828	0.947124	0.883913	1.04719
					1553	0.587338	0.825558	1.10654	0.735787
					1554	0.547733	0.802181	0.686792	0.974253
					1555	0.323544	1.0948	0.493712	1.06582
					1556	0.320191	1.03988	0.451061	1.06907
					1557	0.722921	0.821889	0.669137	0.646062
					1558	0.3028	1.03468	0.929047	0.94542
					1559	0.58329	0.869465	0.987181	1.19601
					1560	0.229947	1.02468	0.706502	2.00016
					1561	0.641883	0.677187	0.999146	0.612224
					1562	0.671944	0.949649	0.603631	0.967813
					1563	0.275499	1.25563	0.873628	1.16227
					1564	0.797447	0.675574	1.36473	1.1301
					1565	0.262912	0.423108	0.959581	1.21877
					1566	0.448693	0.756437	0.733053	1.20031
					1567	0.380744	0.570345	0.708135	1.09957
					1568	0.60201	1.06686	1.21193	1.02931
					1569	0.750022	1.59533	0.715506	0.42005
					1570	0.564148	0.750744	0.884389	1.19621
					1571	0.143757	0.74564	0.56262	1.10348
					1572	0.575276	1.00628	1.24145	1.34863
					1573	0.532387	1.23354	-0.197226	1.15618
					1574	0.503129	0.929834	0.82281	0.971282
					1575	0.624028	1.16643	0.727779	0.970494
					1576	0.616206	0.79045	0.641454	1.28313
					1577	0.545378	1.08092	1.37508	1.40596
					1578	0.841472	0.443183	0.832644	1.21296
					1579	0.653569	1.02265	0.709075	0.813465
					1580	0.699621	0.855314	0.88746	0.91983
					1581	0.859981	0.367219	1.57843	1.00963
					1582	0.500162	0.85502	0.889039	1.3032
					1583	0.478754	0.720968	0.819122	1.11678
					1584	0.41125	0.589299	0.887366	1.20847
					1585	0.121973	0.84117	0.86249	0.709813
					1586	0.193245	0.536355	1.10455	0.968434
					1587	0.114254	1.17371	0.606752	1.14421
					1588	0.538272	0.83987	0.884341	1.20695
					1589	0.695471	0.961106	0.429815	2.11501
					1590	0.643932	0.789221	0.727162	1.24889
					1591	0.606572	1.04696	0.6623	1.03906
					1592	0.370069	1.01046	0.634252	1.18764
					1593	0.666354	0.759254	0.901796	0.858857
					1594	0.601295	0.763036	0.855834	1.42577
					1595	0.979607	1.18346	0.780498	0.851376
					1596	0.656981	0.855032	0.548477	0.829761
					1597	0.574871	1.04686	0.992198	1.6218
					1598	0.321336	0.934956	1.08837	0.872662
					1599	0.582735	0.782616	0.292554	0.811534
					1600	0.491803	1.20269	1.065	1.08068
					1601	0.632923	0.706979	1.78105	1.12001
					1602	0.282063	1.13593	0.905697	1.15695
					1603	0.737882	0.935609	0.504108	1.3148
					1604	0.437897	1.0892	0.72133	1.12005
					1605	0.259795	1.02355	0.890646	1.04889
					1606	0.44366	1.00209	0.962098	1.13476
					1607	0.211131	1.01375	0.644771	1.04453
					1608	0.789127	0.866873	0.892345	1.14823
					1609	0.69435	0.954291	0.618302	0.787643
					1610	0.59199	0.860951	1.31502	1.36437
					1611	-0.0199105	0.421789	1.19813	1.10021
					1612	0.389274	0.864201	0.338952	1.18973
					1613	0.449475	0.948906	1.34245	1.16362
					1614	0.455914	0.72704	0.896634	1.16878
					1615	0.557636	1.05766	0.678396	1.17677
					1616	0.559821	1.04729	0.632735	1.07855
					1617	0.714804	0.496949	0.658033	1.08284
					1618	0.397409	1.08041	0.312049	1.12645
					1619	0.570878	-0.0187705	0.893419	0.799303
					1620	0.413895	0.996514	1.26602	2.07116
					1621	0.607164	0.968648	0.195726	1.15111
					1622	0.544667	1.2445	1.00115	1.18865
					1623	0.595271	0.701718	0.810277	1.34985
					1624	0.353898	0.693927	0.890704	1.1099
					1625	1.1147	1.27992	1.09625	1.10198
					1626	0.701822	0.559918	1.13897	1.75477
					1627	0.71063	0.947784	0.900913	1.36946
					1628	0.531281	0.549633	0.775702	0.959103
					1629	0.199754	1.06797	0.80535	1.43724
					1630	0.475979	1.09114	1.25351	1.31713
					1631	0.62265	1.10605	0.982044	1.45671
					1632	0.619538	1.0611	0.813102	1.0755
					1633	0.631865	0.90773	1.05107	1.17582
					1634	0.647983	0.724647	0.657587	1.54202
					1635	0.499642	0.457272	1.05476	0.86018
					1636	0.15683	1.22662	0.641798	1.11553
					1637	0.792201	0.80485	0.567229	1.12908
					1638	0.571107	0.909246	0.968824	1.37383
					1639	0.426939	0.894686	1.7039	1.28736
					1640	0.47294	0.709339	0.697843	1.08464
					1641	0.642413	0.938818	0.610646	1.01507
					1642	0.885614	0.879273	1.47762	0.893946
					1643	0.431104	0.854262	0.776071	1.4718
					1644	0.801174	1.57881	0.649247	0.826006
					1645	0.703528	1.01456	2.15846	1.08578
					1646	0.63736	1.42251	0.653459	1.11557
					1647	0.265427	0.815611	0.536351	1.20585
					1648	0.232834	0.581931	0.819543	1.05049
					1649	0.449348	0.860735	0.563569	1.53417
					1650	0.746635	0.797053	0.355258	1.2866
					1651	0.270562	0.921315	1.20383	1.35645
					1652	0.683869	0.568561	0.49901	1.25275
					1653	0.259696	0.919531	1.30222	1.07733
					1654	0.926593	1.2035	0.724619	1.34063
					1655	0.482444	0.705568	1.0977	0.98282
					1656	0.347915	0.861513	1.23945	1.04785
					1657	0.616638	0.668427	0.930232	1.39778
					1658	0.793895	0.908713	0.980064	1.37921
					1659	0.0796725	0.970771	1.21867	1.12059
					1660	0.559958	0.69163	0.777234	1.22131
					1661	0.426567	1.01438	0.836745	1.24629
					1662	0.71823	0.562065	0.682818	2.15548
					1663	0.423431	0.816383	0.976924	1.3134
					1664	0.346587	1.23196	1.1677	1.10875
					1665	0.604047	1.05927	0.822552	1.00277
					1666	0.671948	0.643256	0.388953	1.47912
					1667	0.549347	0.88747	0.359204	1.21901
					1668	0.364656	1.10163	0.870721	1.27664
					1669	0.417345	0.861008	1.18554	0.932436
					1670	0.99098	0.705634	0.742478	0.965697
					1671	0.440775	1.2166	0.443164	1.28914
					1672	0.91349	1.03185	0.684291	0.846949
					1673	0.632438	1.1468	0.824541	1.09103
					1674	0.334714	0.918489	0.615612	1.09258
					1675	0.122721	0.778708	0.727607	1.05651
					1676	0.474558	1.18312	0.935768	0.932357
					1677	0.612051	1.34123	0.861017	1.12881
					1678	0.772834	0.790749	0.624686	1.20558
					1679	0.773883	0.586944	0.371666	1.89523
					1680	0.710013	0.773295	1.05749	0.868215
					1681	0.454155	0.725018	1.23887	1.08863
					1682	0.456893	0.805381	1.40649	1.03948
					1683	0.388213	0.848748	1.08939	1.12944
					1684	0.498574	0.829336	1.11028	1.2786
					1685	0.662756	0.916566	0.946102	1.04576
					1686	1.04054	1.04273	0.846332	1.13762
					1687	0.48447	1.05869	0.793859	0.903677
					1688	0.396003	0.847452	0.516046	1.18145
					1689	0.563422	0.968848	0.788998	0.827763
					1690	0.505105	1.04959	0.841292	1.23438
					1691	0.699376	0.816481	0.958945	0.888912
					1692	0.568051	0.771756	0.76375	0.917404
					1693	0.788493	0.904359	-0.273587	1.70738
					1694	0.504076	0.928728	0.860024	0.742371
					1695	0.648313	0.754896	1.24795	1.18268
					1696	0.561451	0.868083	0.414269	1.30394
					1697	0.604939	0.728481	0.787618	1.07636
					1698	1.08358	0.811016	0.720163	1.05858
					1699	0.413131	0.839693	1.19263	1.19206
					1700	0.52367	0.927254	0.945652	1.05036
					1701	1.11756	0.862178	0.948188	1.05767
					1702	0.215595	1.09999	1.08628	1.10768
					1703	0.0064645	0.673953	0.880524	0.902012
					1704	0.427466	0.875985	1.07067	1.06282
					1705	0.961342	1.1949	0.69193	0.918022
					1706	0.840947	0.519141	1.00505	1.0229
					1707	0.64547	0.731875	0.64852	0.712854
					1708	0.716056	0.975766	0.513651	0.934052
					1709	0.701431	0.908029	0.77249	1.11713
					1710	0.656968	0.771105	1.57475	1.05249
					1711	0.635409	0.623415	0.640987	1.17156
					1712	0.961512	1.18992	0.361013	1.1425
					1713	0.491497	1.12709	0.626653	1.41701
					1714	0.485944	0.424632	1.06856	1.33019
					1715	0.192164	0.861587	0.639716	1.12077
					1716	0.68783	0.546269	1.13528	1.20935
					1717	0.535907	0.950006	1.28574	1.23352
					1718	0.171075	0.792523	0.718431	1.24345
					1719	0.504479	0.778527	0.874699	1.49386
					1720	0.655398	0.716634	1.56816	1.37563
					1721	0.562071	0.992422	0.748467	1.41452
					1722	0.562358	0.823619	0.692102	1.56088
					1723	0.783286	0.990312	0.582275	0.763929
					1724	0.521623	0.668409	0.800293	0.83183
					1725	0.713724	1.01835	0.897694	1.16883
					1726	0.582264	1.18727	0.554638	0.98022
					1727	0.932581	0.579307	0.780722	0.888427
					1728	0.176866	0.494383	0.835642	1.15889
					1729	0.463727	0.89458	0.833688	1.15547
					1730	0.683331	1.03965	0.703434	0.959836
					1731	0.546033	1.03292	0.928455	1.12868
					1732	0.647135	0.867533	0.927712	1.35677
					1733	0.585819	1.13065	0.772136	1.24044
					1734	0.755019	0.566154	1.26632	1.1357
					1735	0.535624	0.843229	0.9058	1.25656
					1736	0.288957	0.770603	0.79384	1.13449
					1737	0.582709	0.85746	0.516052	1.05621
					1738	1.10261	1.02668	0.952313	0.797897
					1739	1.27747	0.975018	1.36285	1.01749
					1740	0.173196	0.365795	0.603298	1.33338
					1741	-0.0035345	0.756225	0.805906	0.963598
					1742	0.511135	0.946945	0.739742	1.04041
					1743	0.472198	1.15269	0.91767	1.01778
					1744	0.397155	1.15473	1.01483	1.28475
					1745	0.479148	0.778114	0.708851	0.849968
					1746	0.563948	0.907759	1.54787	1.43042
					1747	0.832313	0.577747	0.722005	1.26782
					1748	0.500984	0.500295	1.32895	1.52304
					1749	0.436979	0.931333	0.947151	1.02279
					1750	0.932423	0.622197	0.340863	1.05638
					1751	0.872389	1.08525	0.35126	1.31793
					1752	0.640526	0.929023	1.0548	1.50618
					1753	0.739614	0.718299	0.726309	0.834793
					1754	0.54712	1.06083	1.10804	0.736105
					1755	0.41404	0.71387	0.92307	1.2122
					1756	0.612158	0.831168	0.549021	0.847296
					1757	0.648298	0.578706	0.730245	1.51053
					1758	0.425608	0.527177	1.8921	0.922463
					1759	0.557235	0.258791	0.76354	1.06854
					1760	0.447555	0.567015	0.842343	1.12577
					1761	0.810902	1.41714	0.491486	1.09544
					1762	0.471745	0.694343	0.942345	1.10418
					1763	0.431308	1.19033	0.534516	1.73039
					1764	0.64512	1.15171	0.831002	1.29036
					1765	-0.0261195	1.02134	0.54618	1.08595
					1766	0.877023	0.622741	0.544758	0.978809
					1767	0.618938	0.736002	0.835047	0.978016
					1768	0.668762	0.930756	1.09575	1.03414
					1769	0.106707	1.25005	1.19875	1.45346
					1770	0.51227	1.23918	0.638171	1.03313
					1771	0.368026	0.840408	0.844747	1.12634
					1772	0.364229	1.03154	0.939261	1.03195
					1773	0.576276	1.18982	1.27474	1.20002
					1774	0.743261	0.996762	0.834481	1.20028
					1775	0.567885	0.911518	0.745411	1.2246
					1776	0.630372	0.52773	0.73629	1.37412
					1777	0.491752	0.910413	0.744087	1.0836
					1778	0.228485	1.15181	0.724167	1.05948
					1779	0.611916	1.20659	0.711164	1.43758
					1780	0.209507	0.501734	1.0142	1.15983
					1781	0.847023	1.22091	0.870396	1.05559
					1782	1.15406	0.920105	0.8949	1.16615
					1783	0.548514	0.900935	1.00249	1.02601
					1784	0.646324	0.978001	0.790355	1.10238
					1785	0.224967	0.570707	1.29677	1.03788
					1786	0.50516	0.0097345	1.05222	1.32243
					1787	0.568936	1.47667	0.974937	1.1338
					1788	0.40633	0.785266	1.00244	1.26086
					1789	0.728525	1.10929	0.639466	0.942686
					1790	0.715843	1.37377	0.534557	1.18904
					1791	0.22349	1.45222	0.719934	1.4141
					1792	0.451933	0.901068	0.763277	1.01921
					1793	0.843172	1.2209	-0.268247	0.924843
					1794	0.542853	0.998301	1.05024	1.0184
					1795	0.551692	0.961744	0.817095	1.1296
					1796	0.783896	0.706519	0.713968	1.26206
					1797	0.587882	1.17594	1.33264	0.983042
					1798	0.615472	0.874051	0.908316	1.22299
					1799	0.621935	1.02603	1.09375	0.876369
					1800	0.409917	1.01182	0.681841	1.25676
					1801	0.577832	1.0623	0.771012	0.811831
					1802	0.876594	0.50117	1.23446	1.21887
					1803	0.923349	1.20439	0.886141	1.00216
					1804	0.688736	0.881042	0.653034	1.17062
					1805	0.730258	0.76138	0.987684	0.831224
					1806	0.906243	0.610474	0.575599	1.02887
					1807	0.456241	0.686566	0.704092	1.03031
					1808	1.09921	1.02686	0.848121	1.22147
					1809	0.564839	0.411403	1.2384	1.21344
					1810	0.193791	0.94136	0.759477	1.06621
					1811	0.602252	0.456954	0.760492	0.87415
					1812	0.506589	1.05051	0.816942	0.962332
					1813	1.11714	1.21241	1.21213	1.2901
					1814	0.847855	0.861329	1.01673	0.841777
					1815	0.739239	1.0104	0.737069	1.00404
					1816	0.534907	0.707395	0.810502	0.987591
					1817	0.406454	0.997833	0.654151	1.1898
					1818	0.617289	0.719904	1.01878	1.19892
					1819	0.787672	1.3395	1.13735	1.16435
					1820	0.507065	1.26166	0.680493	1.20731
					1821	0.120294	0.718867	0.932966	0.687444
					1822	-0.0066635	1.0719	1.04134	1.1389
					1823	0.596704	0.760315	0.881678	1.29301
					1824	0.490582	1.07859	1.6276	1.27268
					1825	0.345066	0.732996	0.928342	1.28486
					1826	1.30844	0.8643	0.632735	1.11282
					1827	0.637721	0.469194	0.867366	1.20055
					1828	0.0975375	0.992486	0.662436	1.07068
					1829	0.574774	1.13291	0.730497	1.13103
					1830	0.284695	0.575997	0.861861	0.877752
					1831	0.422247	0.770651	1.67542	1.19537
					1832	0.627043	0.539986	0.594697	1.14943
					1833	0.399327	1.10225	0.619165	1.0125
					1834	0.628822	0.641794	0.8526	1.02212
					1835	0.484854	1.06057	0.679126	1.15803
					1836	0.133148	1.03308	1.27086	1.10798
					1837	0.665232	0.690584	0.684925	1.25865
					1838	0.37222	0.958945	1.09961	1.46501
					1839	0.257949	0.393517	0.626514	1.47824
					1840	0.419848	0.969831	0.879337	0.921456
					1841	0.627641	0.668094	0.885726	1.10453
					1842	0.29088	0.908478	0.303425	0.692264
					1843	1.08606	0.729002	0.733409	1.10178
					1844	0.699906	0.836453	0.829199	1.02085
					1845	0.503117	0.896588	0.972414	1.00601
					1846	0.284736	0.993855	1.42632	0.913559
					1847	0.528858	0.595783	0.641311	1.30428
					1848	0.718944	0.776897	0.729088	1.36001
					1849	0.425779	1.10169	0.666188	1.04529
					1850	0.734003	0.547497	1.19448	1.182
					1851	0.795661	1.12599	1.32101	1.32434
					1852	0.514726	0.946241	0.759377	1.01656
					1853	0.567133	0.682054	0.436366	-0.244863
					1854	0.891247	0.792037	1.01529	1.00219
					1855	1.05481	0.88368	0.578886	1.15344
					1856	0.726995	0.720468	0.100996	0.923583
					1857	1.05003	0.98175	0.997403	1.30676
					1858	0.447428	0.580454	0.496872	1.15188
					1859	0.607332	0.910777	0.81724	0.733566
					1860	0.789663	-0.300862	0.397439	0.910032
					1861	0.937665	1.41533	0.711656	0.987018
					1862	0.434345	1.16535	0.892887	1.30381
					1863	0.337129	1.21398	0.709553	1.72051
					1864	0.0943905	0.967311	0.911304	1.20319
					1865	0.56358	0.599932	0.999315	1.39551
					1866	0.696323	0.788027	0.925296	1.12976
					1867	0.653174	0.779893	0.678269	1.02677
					1868	0.739083	0.530195	0.651141	1.18915
					1869	0.393357	0.92679	0.513247	1.02223
					1870	0.531333	0.716851	0.813222	0.79291
					1871	0.473194	0.611027	0.712961	0.900551
					1872	0.536477	0.936922	0.858444	1.09275
					1873	0.553713	0.761199	0.976086	0.940609
					1874	0.519842	0.73062	0.819911	1.05975
					1875	0.156332	0.955966	0.982862	1.3378
					1876	0.440645	0.873856	0.780869	1.37552
					1877	0.589293	0.622598	-0.347216	0.915851
					1878	0.701848	0.56176	0.451552	0.919196
					1879	1.02054	0.352755	0.802195	1.18086
					1880	0.678495	0.841446	0.476135	1.1814
					1881	0.727252	0.839435	0.938862	1.32479
					1882	0.407333	0.544203	0.874365	1.25477
					1883	0.626899	1.05539	1.26426	1.19448
					1884	1.02768	0.707963	0.643303	1.22254
					1885	0.81757	0.702502	1.07236	0.993067
					1886	0.623151	0.894812	0.676592	1.15148
					1887	0.414628	0.737565	0.630296	0.654047
					1888	0.569251	0.768551	0.828283	1.363
					1889	0.713904	1.12047	1.25007	0.914768
					1890	0.377614	0.8178	1.21581	1.55767
					1891	0.968643	1.04966	0.693857	1.45824
					1892	0.591148	0.411734	0.950468	1.42751
					1893	0.48419	0.691023	0.617712	0.898621
					1894	0.703033	0.878346	0.905339	1.01966
					1895	0.315527	0.85764	0.83442	0.965566
					1896	0.926491	0.817704	0.98102	0.691609
					1897	0.661591	0.884947	0.881853	-0.259271
					1898	0.422465	1.25189	0.623965	1.27391
					1899	0.134402	0.370955	1.15654	1.20645
					1900	0.630306	0.764894	0.731756	1.39741
					1901	0.296516	0.391276	0.784758	1.36719
					1902	0.586882	1.06949	0.53681	1.16107
					1903	0.571942	0.596502	0.614008	1.02854
					1904	0.312891	0.798546	0.877403	1.09182
					1905	0.763156	0.994242	0.81943	1.31016
					1906	0.564851	0.734368	1.76837	1.05047
					1907	0.290919	0.817667	0.624406	1.26437
					1908	0.437732	1.21357	0.712501	1.10394
					1909	0.699423	0.713809	0.699997	1.04929
					1910	0.355868	1.22919	0.629699	1.08402
					1911	0.825062	0.753279	0.448062	2.15882
					1912	0.648918	-1.82959	1.06259	0.782088
					1913	0.54793	0.802632	0.690478	1.02857
					1914	0.100882	0.347816	1.04543	0.779727
					1915	0.537457	0.863274	1.30298	1.03793
					1916	0.639784	1.1336	0.693882	1.15941
					1917	0.851848	0.728695	0.726986	1.31053
					1918	0.493722	0.192965	0.493629	0.947386
					1919	0.788605	1.22798	1.12942	1.05649
					1920	0.657384	1.05221	1.25282	1.15127
					1921	0.648882	1.0814	0.994849	1.25613
					1922	0.71359	0.576981	1.73187	0.879298
					1923	0.518894	0.900065	0.484984	0.986102
					1924	0.777599	0.890591	0.903309	1.28589
					1925	0.427168	0.763477	0.800729	1.08357
					1926	0.693384	0.968935	1.90782	0.85223
					1927	0.527189	1.11595	0.591128	1.19433
					1928	0.323423	0.694912	0.906003	1.11798
					1929	0.602159	1.27103	0.828909	1.21582
					1930	0.579396	1.07679	1.69798	0.964472
					1931	0.808493	1.18052	0.814784	1.0132
					1932	0.792281	0.513452	0.781557	1.32953
					1933	0.478938	1.14384	1.25118	1.0291
					1934	0.766429	0.956693	0.499455	1.10047
					1935	0.78232	1.08571	0.766115	0.320952
					1936	0.44699	0.968372	1.16558	1.33315
					1937	0.888922	1.14607	0.565176	1.25333
					1938	0.359921	1.00534	0.959509	1.41938
					1939	1.11637	0.951438	-0.444628	1.33109
					1940	0.444096	1.04631	1.29623	1.23938
					1941	0.581598	0.895053	1.20805	1.3611
					1942	0.341287	1.07004	0.624435	0.958096
					1943	0.579004	0.636298	0.873953	1.04448
					1944	0.696872	1.06805	0.978195	1.30433
					1945	0.34191	1.10385	1.11386	1.01013
					1946	0.712714	0.781164	0.570948	1.28956
					1947	0.787543	0.259042	0.647466	1.29187
					1948	0.437449	0.71522	0.698295	0.910143
					1949	0.638369	1.2516	0.40881	0.992187
					1950	0.219537	0.413872	0.882054	0.9202
					1951	0.210972	1.29417	0.332113	1.0485
					1952	0.590995	0.334384	0.6412	1.27966
					1953	0.302218	0.394606	0.727986	1.3349
					1954	0.674477	0.459962	0.83921	0.937294
					1955	0.772303	0.636202	0.371792	0.973531
					1956	0.45499	0.874806	1.04329	1.28284
					1957	0.496474	0.799756	1.65233	0.821376
					1958	0.374778	0.827353	1.02574	1.51629
					1959	0.641581	0.67544	0.7162	1.0105
					1960	0.3908	0.920419	1.35679	1.17501
					1961	0.388942	0.766743	1.44163	1.10545
					1962	0.328766	1.03314	0.780834	0.85961
					1963	0.581085	0.673687	1.33769	1.06403
					1964	0.334549	0.959936	1.46998	1.26653
					1965	0.322696	0.959542	0.90174	0.820572
					1966	0.818782	0.898901	0.723017	1.15972
					1967	0.638575	0.862663	1.06324	1.06896
					1968	0.448912	0.537214	0.598801	1.01697
					1969	0.507323	0.786034	0.843501	1.53593
					1970	0.322829	0.609743	0.701959	0.88759
					1971	0.578951	0.733615	0.766579	1.20177
					1972	0.336957	0.724075	0.671911	0.829959
					1973	0.785822	0.600421	0.626698	1.20987
					1974	0.265006	1.1297	0.72344	1.2209
					1975	0.405317	0.877344	0.841547	0.831051
					1976	0.706121	0.90186	0.503657	0.987243
					1977	0.175678	0.444353	0.818817	1.33876
					1978	0.384842	0.381272	0.618306	1.02931
					1979	0.769799	0.847095	0.598145	1.11803
					1980	0.86814	0.992989	0.803601	1.0713
					1981	0.642083	0.663128	0.669163	1.07328
					1982	0.743128	1.00233	0.61816	1.34035
					1983	0.341135	0.881971	1.39731	0.908013
					1984	0.647821	1.04085	0.472042	1.01214
					1985	0.938211	1.60589	1.54068	1.36165
					1986	0.500934	0.807582	0.746308	1.28
					1987	0.625763	1.02604	0.898812	1.80639
					1988	0.106178	0.661172	1.05994	0.870317
					1989	0.369781	1.02276	0.644311	1.09678
					1990	0.702274	1.08987	0.656005	0.776411
					1991	0.781577	1.07379	0.589743	0.915354
					1992	0.266222	0.734156	1.08302	1.24629
					1993	0.360242	0.91933	1.13668	1.42148
					1994	0.448404	0.88002	0.935118	1.36413
					1995	0.807909	1.04201	0.835972	2.07925
					1996	1.06633	1.28535	0.911274	1.08666
					1997	0.752418	0.756351	0.80356	1.53127
[truncated: 3,003 more rows]

## Sheet: S. Fig. 1
d	Strain	Glucose creation rate (mM.min-1)
	CEN.PK2-1C	0.0532171
	CEN.PK2-1C	0.0540358
	CEN.PK2-1C	0.0523984
	CEN.PK2-1C	0.0413456
	CEN.PK2-1C	0.0495328
	CEN.PK2-1C	0.0544452
	suc2Δ::kanMX	0.00736852
	suc2Δ::kanMX	0.00245617
	suc2Δ::kanMX	0.00654979
	suc2Δ::kanMX	0.00368426
	suc2Δ::kanMX	0.0085966
	suc2Δ::kanMX	0.0085966

## Sheet: S. Fig. 2
a	mean population density (CFU.μl-1)		Time (h)
	Strain	Initial density (CFU.μl-1)	0	0.340297	0.680707	1.02114	1.36143	1.70173	2.04215	2.38244	2.72273	3.06315	3.40357	3.74387	4.08416	4.42459	4.76488	5.10517	5.44559	5.78601	6.1263	6.46669	6.80711	7.14741	7.4877	7.82812	8.16849	8.50877	8.84918	9.18961	9.5299	9.87019	10.2106	10.5509	10.8912	11.2316	11.572	11.9122	12.2527	12.5931	12.9334	13.2737	13.6141	13.9544	14.2947	14.6351	14.9754	15.3157	15.6562
	wt	129	429.045	403.876	417.252	415.681	413.317	409.385	413.315	409.386	390.512	395.221	440.067	452.662	447.154	464.458	463.68	506.984	521.183	544.825	570.83	621.318	644.199	722.409	773.789	848.162	943.249	1056.73	1194.27	1383.17	1595.8	1813.98	2092.41	2452.29	2912.77	3361.66	4139.34	4862.13	5985.67	7203.43	8813.05	10914.1	13095.5	16030	19013.5	22996.7	26638.4	30786.3	34487
	+SUC2	126	414.124	364.548	381.058	371.625	381.841	388.159	385.776	385.767	381.066	410.944	421.166	451.861	469.969	510.179	516.434	562.144	597.632	668.68	713.693	799.88	896.481	1003.53	1148.12	1328.91	1527.76	1749.69	2064.18	2436.89	2981.38	3546.75	4318.21	5285.78	6580.55	7936.32	10008.3	11856.4	14718.5	17872.9	21438.1	25379	29506	33466.6	36967.3	40857.4	44276.4	47788.5	50928.9
	+HXT7	122	399.158	384.989	389.71	382.635	380.273	352.759	380.267	388.943	363.757	396.788	401.503	416.445	413.3	439.267	453.442	492.797	488.073	525.894	567.665	627.614	659.98	732.655	801.463	876.672	986.874	1118.7	1265.14	1470.22	1728.03	1994.09	2372.87	2796.12	3366.53	3894.64	4829.26	5642.02	7086.21	8650.75	10623.9	12789.6	15672.2	18995.2	22428.4	26799.9	30628.6	34474.7	38131.2
	Δsuc2	125	355.889	350.391	374.758	360.609	365.326	363.753	364.539	356.678	359.038	359.823	365.326	394.435	362.966	377.904	373.186	392.845	385.768	401.497	393.629	419.587	419.588	437.687	457.364	446.349	484.13	492.792	541.661	547.945	581.852	611.826	656.816	693.144	742.933	784.062	837.074	890.134	952.76	1030.52	1122.67	1234.87	1356.03	1496.61	1617.41	1812.31	1960.28	2284.66	2562.71
	95% C.I.
	wt		46.1286	51.3732	54.838	56.834	53.6072	54.327	51.6002	55.2032	56.9406	47.9547	51.0213	54.0046	54.8301	40.615	51.4248	40.6479	59.2784	59.3481	48.9195	52.4162	45.5224	60.6793	51.8998	37.0639	43.3808	39.3208	33.5399	50.1654	48.5265	91.9788	45.7803	65.5902	61.4657	97.3824	119.288	161.286	154.966	229.165	274.005	291.741	496.324	377.119	755.05	606.14	656.956	628.797	565.576
	+SUC2		70.1547	37.0353	38.4925	39.9398	33.0291	62.2914	37.448	23.7552	47.9314	38.852	30.6551	38.3148	40.2503	78.7508	35.2204	32.2678	32.6104	51.583	36.5196	36.1758	40.0144	30.9271	22.088	39.4809	23.5464	40.1357	37.3366	67.7289	58.797	70.2951	94.9307	123.433	142.374	305.414	265.796	450.332	431.399	456.529	496.942	536.957	431.739	412.553	482.661	493.229	494.484	625.264	373.337
	+HXT7		52.7445	37.1029	41.2484	43.6099	39.1876	39.2851	31.4377	60.4242	30.062	40.9869	35.1514	31.0241	33.3901	35.7375	45.8309	28.5651	30.3091	41.8302	35.8905	32.099	33.8177	27.1196	37.0106	36.2979	44.1876	23.2454	32.0472	49.1392	40.3044	55.8013	53.95	46.598	59.7865	134.971	109.955	244.838	212.658	297.028	330.658	356.589	433.44	468.385	720.423	578.832	594.655	404.289	545.866
	Δsuc2		11.3626	21.5768	20.0658	23.2189	24.4226	22.8514	21.4472	21.1355	25.5548	22.4836	24.0655	48.6369	19.0062	22.3499	20.2068	24.5558	24.8143	25.3503	18.752	19.1731	22.0761	25.5091	27.0846	34.7522	19.6314	17.5219	48.0675	11.8884	23.6783	19.6695	24.5283	24.8141	30.4395	41.703	30.189	26.6583	38.1412	35.0293	23.9846	34.4835	39.6201	60.4401	40.2994	35.9655	59.2766	68.4257	99.6442
b-c	Strain	Growth rate (h-1)		Yield: K (CFU.μl-1)/[sucrose] (%)
	wt	0.331687		80625.2
	wt	0.328311		79567.5
	wt	0.326033		79364.4
	wt	0.324562		79030.7
	wt	0.323792		80143.1
	wt	0.324992		79974.9
	+SUC2	0.375058		74534.7
	+SUC2	0.372981		74648.7
	+SUC2	0.375662		74204.6
	+SUC2	0.375518		75588.9
	+SUC2	0.378358		76595.7
	+SUC2	0.376188		73321.9
	+HXT7	0.343155		79436
	+HXT7	0.337071		78709.9
	+HXT7	0.341895		78615
	+HXT7	0.336873		80155.2
	+HXT7	0.336225		81243
	+HXT7	0.334763		80227.3
	Δsuc2	0.230278		90692.5
	Δsuc2	0.229678		89362.9
	Δsuc2	0.22899		89598.7
	Δsuc2	0.226813		89271.4
	Δsuc2	0.227138		89651.2
	Δsuc2	0.223117		88593.5
[truncated: 48 more columns]

## Sheet: S. Fig. 3
a	Strain	Producer relative fitness (ln V)		b	Strain	ln(relative invertase activity)		Strain	ln(relative invertase activity)		Strain	ln(relative invertase activity)
	WT	-0.17742			Ancestor	-0.317922		Ancestor	-0.176751		Ancestor	-0.282111
	WT	-0.193695			Ancestor	0.0578674		Ancestor	0.0701096		Ancestor	0.222026
	WT	-0.227341			Ancestor	0.192904		Ancestor	0.0856138		Ancestor	-0.0027972
	WT	-0.204715			Ancestor	-0.148846		Ancestor	0.0148591		Ancestor	-0.0631007
	a1	0.10059			Ancestor	0.0314162		Ancestor	-0.0211808		Ancestor	-0.00722025
	a1	0.111023			Ancestor	0.101096		Ancestor	0.00597017		Ancestor	0.066111
	a1	0.0712612			c1	0.475309		a2	0.197109		a1	0.330067
	a1	0.0845579			c1	0.649662		a2	0.183252		a1	0.560414
	a2	0.0241715			c1	0.544302		a2	0.173906		a1	0.686139
	a2	0.026368			c1	0.693147		a2	0.192746		a1	0.588985
	a2	0.052837			c1	0.703729		a2	0.523913		a1	0.440804
	a2	0.0532595			c1	0.660712		a2	0.291418		a1	0.514416
	a3	0.0937181			c2	0.669465		c3	0.0111112		a3	0.0622664
	a3	0.123008			c2	0.443048		c3	0.17859		a3	0.173906
	a3	0.0697414			c2	0.544302		c3	0.301552		a3	0.235359
	a3	0.0801741			c2	0.0718257		c3	0.502407		a3	0.426818
	c1	0.0497815			c2	0.0718257		c3	0.88959		a3	0.36134
	c1	0.0797283			c2	-0.0215062		c3	0.411435		a3	0.18949
	c1	0.0491314
	c1	0.09385
	c2	0.0254789
	c2	0.0182275
	c2	-0.0238996
	c2	-0.00668498
	c3	0.0508162
	c3	0.0920458
	c3	0.0374071
	c3	0.0312468

## Sheet: S. Fig. 4
a	Strain	[Sucrose] (% w/v)	Glucose creation rate (mM.min-1)		c	Strain	Relative invertase activity
	CEN.PK2-1C	1	0.0507609			Evolved Producer	1.30808
	CEN.PK2-1C	1	0.0392988			Evolved Producer	1.52574
	CEN.PK2-1C	1	0.0511703			Evolved Producer	1.69288
	CEN.PK2-1C	1	0.0454392			Evolved Producer	1.28264
	CEN.PK2-1C	1	0.0511703			Evolved Producer	1.86738
	CEN.PK2-1C	1	0.0491235			Evolved Producer	1.39362
	CEN.PK2-1C	4	0.0732758			Engineered +SUC2	2.50435
	CEN.PK2-1C	4	0.0675447			Engineered +SUC2	2.49565
	CEN.PK2-1C	4	0.0585388			Engineered +SUC2	2.28696
	CEN.PK2-1C	4	0.0740945			Engineered +SUC2	2.60393
	CEN.PK2-1C	4	0.084738			Engineered +SUC2	2.86517
	CEN.PK2-1C	4	0.0925158			Engineered +SUC2	2.75562
	+SUC2	1	0.117896
	+SUC2	1	0.117487
	+SUC2	1	0.107662
	+SUC2	1	0.126493
	+SUC2	1	0.139183
	+SUC2	1	0.133861
	+SUC2	4	0.201406
	+SUC2	4	0.189944
	+SUC2	4	0.16047
	+SUC2	4	0.200587
	+SUC2	4	0.220646
	+SUC2	4	0.228015

[truncated: 9 more sheets: S. Fig. 5, S. Fig. 7, S. Fig. 8, S. Fig. 9, S. Fig. 10, S. Fig. 11, S. Fig. 12, S. Fig. 13, S. Fig. 15]
